# Supplementary material for: Evaluation and analysis of respiratory infectious disease prevention behaviors in older adults
Source: Front Public Health. 2024 Dec 11;12:1448984. doi: 10.3389/fpubh.2024.1448984 (PMC11668675; doi:10.3389/fpubh.2024.1448984)
Supplement: Supplementary file 1 [file Table_1.xls]

## Sheet: Sheet1
Supplemental Table 1. Original data of evaluation of prevention behavior of respiratory infectious disease in the elderly and analysis of influencing factors
Serial number	Filling time	1.Your age stage	2.Your education	3.Your place of residence	4.Your living condition	5.Your marital status	6.Your average annual income over the past year	7.Do you have a chronic medical condition	8.What type of health insurance do you have	9.How you feel about your health	10.Are you smoking	11.Are you drinking	12.How many times a week do you exercise	13.How do you feel about your sleep quality	14.Tuberculosis is a respiratory infectious disease	15.COVID-19 is a respiratory infectious disease	16.Chickenpox is a respiratory infection	17.Influenza is a respiratory infection	18.Hepatitis B is a respiratory infectious disease	19.AIDS is a respiratory infectious disease	20.Respiratory infectious diseases are transmitted through the air and aerosols	21.Respiratory infections are transmitted sexually	22.Older people are more likely to contract respiratory diseases than young people	23.Children are more susceptible to respiratory diseases than young people	24.Wearing a mask can prevent respiratory infectious diseases	25.Not spitting can prevent respiratory infectious diseases	26.Vaccination can prevent respiratory infections	27.There is a vaccine for influenza	28.Respiratory infections can be treated with antibiotics	29.Do you know normal body temperature	30.Do you know the local infectious disease hospital	31.Do you wash your hands before meals	32.Do you wash your hands after using the toilet	33.How long do you usually wash your hands	34.Do you use soap when you wash your hands	35.Do you have a habit of covering your mouth and nose when coughing/sneezing/talking loudly during a respiratory infection epidemic	36.Common treatment for sputum you cough up during an epidemic of respiratory infections	37.During the epidemic of respiratory diseases, do you often open the Windows at home to ventilate	38.During the epidemic of respiratory infectious diseases, do you wear a mask when you go out	39.Do you go to public places less frequently during respiratory epidemics	40.If you have a respiratory infection, are you treated with antibiotics	41.You will receive regular vaccinations against respiratory infectious diseases	42.You can monitor your own health (e.g. blood pressure, blood sugar)	43.You can take your own temperature	44.When you get sick, you can accurately describe your symptoms to your family and doctor	45.You can wash your hands properly	46.You can carry out your own home disinfection according to the doctor's guidance	47.You can get the health information you need for the prevention and treatment of respiratory infectious diseases from the communication with the medical staff	48.You can learn about respiratory infectious diseases through the Internet or newspapers
1	2023/4/3 10:50:48	1	2	2	2	2	2	2	3	3	2	2	1	3	1	1	3	3	3	3	3	3	1	1	1	1	3	3	1	2	2	1	1	1	3	2	1	2	1	1	1	2	2	2	1	2	1	1	2
2	2023/4/6 8:19:20	1	1	2	1	3	1	2	3	2	1	1	1	3	3	3	3	3	3	3	3	3	1	1	1	1	3	3	1	2	2	2	2	1	3	2	1	2	2	1	1	2	2	2	1	2	2	2	2
3	2023/4/7 9:30:12	2	1	2	1	3	1	1	3	4	3	3	1	4	3	1	3	3	3	3	3	3	1	1	1	1	3	3	1	2	2	2	2	1	3	2	1	2	1	1	1	2	2	2	1	2	2	1	2
4	2023/4/7 10:10:56	3	1	1	2	2	1	1	3	2	3	3	1	2	1	1	3	3	3	3	3	3	1	1	1	1	1	3	1	2	2	2	2	1	3	2	1	2	1	1	1	2	2	2	1	2	2	1	2
5	2023/4/13 8:48:16	3	2	2	1	3	1	1	3	4	1	1	1	4	1	1	3	3	3	1	1	3	1	1	1	1	2	3	1	2	2	1	1	1	4	1	5	1	1	1	2	2	2	2	1	2	1	1	2
6	2023/4/13 9:00:29	2	1	2	2	2	2	1	3	2	1	1	1	2	1	1	3	2	1	1	2	2	1	1	1	1	3	1	1	2	2	1	2	1	4	2	1	2	1	1	1	2	2	2	1	2	2	1	2
7	2023/4/13 9:13:30	3	1	2	2	2	1	2	3	4	2	3	1	2	1	3	3	1	1	3	1	3	3	1	1	1	1	3	1	2	2	2	2	1	4	1	1	2	2	1	1	2	2	2	1	2	2	1	2
8	2023/4/13 9:29:54	3	1	2	2	2	1	1	3	5	1	1	1	2	3	3	3	3	3	3	3	3	3	3	3	3	3	3	1	2	2	2	2	1	4	2	1	2	2	1	1	2	2	2	2	2	2	2	2
9	2023/4/21 11:20:45	1	2	2	2	2	4	1	3	2	2	2	1	2	1	1	3	3	3	3	3	3	3	1	1	1	1	1	1	2	2	2	2	1	3	1	1	2	1	1	1	2	2	2	1	2	2	2	2
10	2023/4/22 10:05:42	2	1	2	1	3	1	1	3	3	1	1	1	4	3	3	3	3	3	3	3	3	3	3	3	1	3	3	1	2	2	2	2	1	4	2	1	2	1	2	1	2	2	2	1	2	2	2	2
11	2023/4/22 10:29:01	1	2	2	2	2	3	2	3	2	2	2	1	1	1	1	3	3	3	3	3	3	1	1	1	1	3	1	1	2	2	2	2	1	3	2	1	1	1	1	1	2	2	2	2	2	1	1	1
12	2023/4/26 10:31:39	1	2	2	3	3	2	1	3	4	2	1	1	3	3	3	3	3	3	3	3	3	3	3	3	3	3	3	2	1	2	1	1	1	1	1	5	1	1	1	2	2	1	1	1	1	1	1	1
13	2023/4/26 10:49:05	3	1	2	1	1	3	1	3	4	2	3	1	2	3	3	3	3	3	3	3	3	1	1	1	3	1	1	1	2	2	2	2	1	3	2	1	1	1	1	1	1	2	2	1	2	2	1	2
14	2023/4/26 11:08:24	3	1	2	1	2	1	1	3	4	1	1	1	4	3	3	3	3	3	3	1	1	1	1	3	3	1	1	1	2	2	1	1	1	2	2	1	1	1	1	1	2	2	2	1	2	2	2	2
15	2023/4/26 11:29:01	1	2	2	2	2	4	1	3	3	3	3	2	2	3	1	3	1	2	2	1	3	1	1	1	3	3	3	1	2	2	2	2	1	2	2	1	1	1	2	1	2	2	2	1	2	1	1	2
16	2023/4/26 11:47:22	1	3	2	2	2	4	1	3	3	3	3	1	1	1	1	1	1	3	3	1	1	1	1	1	1	1	1	3	2	2	1	2	1	4	2	5	2	1	1	1	2	2	2	1	2	1	1	1
17	2023/4/26 16:26:49	1	3	2	2	2	1	2	3	1	2	2	1	1	1	1	1	1	2	2	2	1	1	1	1	1	1	1	1	1	1	1	1	1	1	1	1	1	1	1	1	1	1	1	1	1	1	1	1
18	2023/4/26 16:38:58	2	3	2	2	2	1	1	3	1	1	1	1	1	1	1	1	1	1	2	3	1	1	1	1	1	1	1	1	1	1	1	1	1	1	1	1	1	1	1	1	1	2	2	1	1	1	1	1
19	2023/4/26 16:58:54	3	2	2	2	2	1	1	3	3	1	1	1	4	1	1	1	1	2	2	1	2	1	1	1	1	1	1	1	1	2	1	1	1	1	2	1	1	1	1	1	2	2	1	1	2	1	1	2
20	2023/4/26 17:11:42	3	1	2	2	2	1	2	3	4	1	1	1	4	1	1	1	1	3	3	1	3	1	1	1	1	1	1	3	1	2	1	1	1	3	1	5	1	2	1	1	2	2	1	1	2	2	1	2
21	2023/4/26 17:18:01	1	2	2	1	1	4	2	3	2	1	2	4	3	2	1	3	1	3	3	3	3	3	3	1	1	3	3	1	2	2	2	2	1	3	2	1	1	1	2	1	2	2	2	2	2	2	2	1
22	2023/4/26 17:22:06	1	1	2	2	2	1	1	3	3	1	1	1	3	1	1	3	1	3	2	1	1	1	1	1	1	1	3	3	1	2	1	1	1	1	1	5	1	1	1	2	2	1	1	1	2	1	1	2
23	2023/4/26 17:24:53	1	2	2	2	2	2	1	2	3	1	1	1	3	1	1	1	1	2	2	1	2	1	1	1	1	1	1	1	1	2	2	2	1	3	2	1	2	1	1	1	2	1	1	1	2	1	1	1
24	2023/4/26 17:28:58	3	2	2	1	3	1	1	3	4	1	1	1	2	1	1	3	3	3	2	3	2	1	1	3	3	3	3	1	2	2	2	1	2	3	1	5	2	2	1	1	2	1	2	1	2	2	2	2
25	2023/4/26 17:33:50	1	1	2	1	3	1	1	3	4	1	1	1	3	1	1	1	1	3	3	1	1	1	1	1	1	1	1	2	1	1	1	1	1	1	2	5	1	1	1	2	1	1	1	1	2	1	1	1
26	2023/4/26 17:34:38	2	2	2	2	2	1	2	3	1	1	1	1	1	1	1	1	1	2	2	2	1	1	1	1	1	1	1	1	1	1	1	1	2	1	1	1	1	1	1	1	1	2	1	1	1	1	1	1
27	2023/4/26 17:55:40	3	4	2	1	3	1	1	3	3	1	1	1	1	1	1	1	1	2	2	1	1	1	1	1	1	1	1	1	1	1	1	1	2	1	1	1	1	1	1	1	1	1	2	1	2	1	1	1
28	2023/4/26 18:23:13	1	1	2	1	3	1	1	3	4	1	1	1	1	1	1	1	1	1	3	2	1	1	1	1	1	1	1	1	1	1	1	1	1	1	1	1	1	1	1	1	1	1	1	1	1	1	1	1
29	2023/4/26 18:32:36	2	1	2	1	3	1	1	3	2	1	1	1	4	1	1	1	1	1	1	1	1	1	1	1	1	1	1	1	1	1	1	1	1	1	1	1	2	1	1	1	1	1	2	1	2	1	1	1
30	2023/4/26 18:42:35	3	2	2	2	2	1	1	3	3	1	1	1	3	1	1	1	1	1	1	1	1	1	1	1	1	1	1	1	1	1	1	1	1	1	1	1	1	1	1	1	1	2	2	1	2	2	2	2
31	2023/4/26 18:51:20	2	2	2	2	2	1	2	3	3	1	1	1	1	1	1	1	1	1	1	1	1	1	1	1	1	1	1	1	1	2	1	1	1	1	1	1	1	1	1	1	1	2	2	1	2	1	1	1
32	2023/4/26 18:53:28	3	2	2	1	3	1	2	3	3	1	1	1	3	1	1	1	1	2	2	1	2	1	1	1	1	1	1	1	2	2	1	1	1	1	2	1	1	1	1	1	1	2	1	1	2	1	1	1
33	2023/4/26 18:59:03	3	2	2	1	3	3	1	3	3	1	1	1	1	1	1	1	1	1	1	1	1	1	1	1	1	1	1	1	1	1	1	1	1	1	1	1	1	1	1	1	1	1	2	1	2	1	1	1
34	2023/4/26 19:05:57	3	2	2	2	2	1	1	3	1	2	2	2	1	1	1	1	1	1	1	1	1	1	1	1	1	1	1	1	1	1	1	1	1	1	1	1	1	1	1	1	1	2	2	1	2	2	2	2
35	2023/4/26 19:14:18	3	2	2	2	2	1	1	3	1	1	2	2	1	1	1	1	1	1	1	1	1	1	1	1	1	1	1	1	1	1	1	1	1	1	1	1	1	1	1	1	1	2	2	2	2	2	1	1
36	2023/4/26 21:33:20	1	2	2	4	2	2	1	3	3	1	1	1	4	1	1	3	1	2	2	1	2	1	2	1	1	1	1	1	1	2	2	2	1	3	1	1	1	1	1	1	1	1	1	1	2	1	1	1
37	2023/4/26 21:44:56	1	2	2	2	2	1	1	3	2	1	1	1	3	1	1	1	1	2	2	1	3	1	1	1	1	1	1	3	1	2	2	2	1	3	2	1	2	1	2	1	1	1	1	1	2	2	2	2
38	2023/4/26 21:57:05	1	2	2	2	2	1	2	3	2	1	1	1	3	1	1	3	1	2	2	1	3	3	3	1	1	1	1	1	1	2	2	2	2	3	2	1	2	1	1	1	1	1	1	1	2	2	1	1
39	2023/4/26 22:08:25	1	2	2	2	2	1	1	3	3	1	1	1	3	1	1	3	1	3	3	1	2	1	1	1	1	1	1	1	1	1	1	1	1	3	1	5	1	1	1	1	1	1	1	1	2	1	1	1
40	2023/4/27 7:29:28	3	2	2	2	2	3	1	3	4	2	2	1	1	1	1	3	1	3	3	1	3	1	1	1	1	1	1	1	2	2	2	2	1	3	2	1	2	1	1	1	2	2	2	1	2	2	1	2
41	2023/4/27 7:44:56	3	1	2	2	2	3	1	3	1	1	1	1	3	1	1	1	1	3	3	3	1	1	1	1	1	1	1	1	2	2	2	1	1	3	1	1	1	1	1	1	2	2	2	1	2	2	2	2
42	2023/4/27 7:50:49	1	1	2	1	3	1	1	3	4	1	1	1	3	1	1	1	1	1	2	1	1	1	1	1	1	1	1	2	1	1	1	1	1	1	1	5	1	1	1	2	2	1	1	1	2	1	1	1
43	2023/4/27 7:55:03	3	1	2	1	3	1	2	3	3	1	1	1	1	1	1	3	3	3	3	1	1	1	1	1	1	1	1	1	2	2	2	1	1	3	2	1	2	1	2	1	2	2	2	1	2	2	2	2
44	2023/4/27 8:08:13	3	1	2	2	2	1	1	3	3	1	1	1	3	1	1	2	1	3	3	1	3	1	1	1	1	1	1	1	2	2	2	1	1	3	1	1	1	1	1	1	1	2	2	1	2	2	2	2
45	2023/4/27 8:08:42	1	1	2	2	2	1	1	3	4	1	1	1	3	1	1	1	1	2	2	1	1	1	1	1	1	1	2	2	1	1	1	1	1	1	1	5	1	1	1	2	2	1	1	1	2	1	1	1
46	2023/4/27 8:17:15	3	2	2	2	2	3	2	3	2	2	2	1	3	3	3	3	3	3	3	3	3	3	3	1	1	1	1	1	2	2	2	1	1	3	1	1	2	1	1	1	1	2	2	1	2	2	2	2
47	2023/4/27 8:25:01	1	2	2	2	2	1	1	3	3	1	1	1	3	1	1	3	3	3	3	3	3	3	3	3	3	3	3	3	1	2	1	1	1	1	1	2	1	1	2	1	1	1	1	1	1	1	1	1
48	2023/4/27 8:26:06	3	2	2	2	2	4	1	3	1	2	2	1	1	1	1	3	1	3	3	1	3	1	1	1	1	1	1	1	2	2	2	1	1	3	2	1	2	1	1	1	1	2	2	1	2	2	2	1
49	2023/4/27 8:29:04	1	2	2	2	2	2	2	3	3	1	1	1	2	1	1	1	1	2	2	1	2	1	1	1	1	1	1	1	1	2	1	1	1	3	1	5	1	1	1	2	1	1	1	1	1	1	1	1
50	2023/4/27 8:37:09	1	1	2	2	2	1	1	2	4	1	1	1	3	1	1	1	1	1	2	1	1	1	2	1	1	1	1	2	1	1	1	1	1	1	1	5	1	1	1	2	1	1	1	1	2	1	1	1
51	2023/4/27 9:08:14	3	1	2	2	2	1	1	3	4	1	1	1	4	1	1	1	1	2	3	1	1	1	1	1	1	1	1	2	1	1	1	1	1	1	1	5	1	1	1	2	1	1	1	1	2	1	1	1
52	2023/4/27 9:18:06	1	2	2	2	2	2	2	3	2	1	1	1	3	1	1	1	1	2	2	1	2	1	1	1	1	1	1	3	1	2	1	1	1	3	1	5	1	1	1	1	1	1	1	1	1	1	1	1
53	2023/4/27 9:22:33	2	1	2	2	2	1	1	3	3	1	1	1	3	1	1	1	1	2	3	1	1	1	1	2	1	1	1	2	1	1	1	1	1	1	1	5	1	2	1	2	2	1	1	1	2	1	1	1
54	2023/4/27 9:26:48	1	3	1	1	2	2	1	3	4	1	1	1	2	1	1	2	1	2	1	1	1	2	1	1	1	1	3	1	1	2	1	1	2	3	1	4	1	1	1	1	1	2	2	1	2	1	1	1
55	2023/4/27 9:39:12	2	1	2	2	2	1	1	3	4	1	1	1	3	1	1	1	1	2	3	1	1	1	1	1	1	1	1	2	1	1	1	1	2	1	1	5	1	1	1	2	2	1	1	1	2	1	1	1
56	2023/4/27 10:27:54	3	1	2	2	2	1	1	3	3	1	1	1	3	1	1	1	1	2	2	1	1	2	1	1	1	1	1	2	1	1	1	1	2	1	1	5	1	1	1	2	1	1	1	1	2	1	1	1
57	2023/4/27 13:30:22	1	2	2	2	2	1	1	3	2	1	1	1	2	1	1	1	1	2	2	1	1	1	1	1	1	1	1	1	1	2	1	1	1	3	1	1	1	1	1	1	1	1	1	1	1	1	1	1
58	2023/4/27 13:55:42	1	2	2	2	2	1	2	3	3	1	1	1	3	1	1	1	1	2	2	1	1	1	1	1	1	1	1	1	1	2	1	1	1	3	2	1	1	1	1	2	1	1	1	1	1	1	1	1
59	2023/4/27 13:58:28	1	2	2	4	2	1	2	2	2	2	2	1	2	1	1	3	1	2	2	1	2	1	1	1	1	1	1	1	1	1	1	1	1	2	1	4	1	1	1	1	2	2	1	1	2	1	1	2
60	2023/4/27 14:12:21	3	2	2	4	2	1	2	2	3	1	1	2	3	1	1	1	1	2	2	1	2	1	1	1	1	1	1	1	1	1	1	1	1	2	1	5	1	1	1	2	2	2	1	1	2	2	1	2
61	2023/4/27 14:56:04	3	2	2	4	2	1	2	3	2	2	2	2	2	1	2	1	1	2	2	1	2	1	1	1	1	1	1	2	1	1	1	1	1	2	1	4	1	1	1	1	2	1	1	1	2	1	1	1
62	2023/4/27 15:04:05	1	2	2	2	2	2	1	3	3	2	2	1	1	1	1	2	2	3	2	3	2	1	3	1	1	3	3	3	2	2	2	1	2	4	2	1	1	2	2	2	2	2	2	1	2	2	2	2
63	2023/4/27 15:35:44	1	2	2	2	2	2	2	3	2	1	1	1	2	1	1	3	1	3	3	1	2	1	1	1	1	1	1	3	2	1	1	1	1	1	1	2	1	1	1	2	1	2	1	1	2	1	1	1
64	2023/4/27 15:37:15	1	2	2	2	2	2	1	3	4	1	1	1	3	3	3	3	3	3	3	3	3	3	3	3	1	3	3	3	2	2	2	2	1	4	2	1	1	2	2	2	2	2	2	2	2	2	2	2
65	2023/4/27 15:46:29	1	1	2	2	2	1	2	3	3	1	1	1	2	1	1	3	1	3	3	3	3	1	1	1	1	1	1	3	2	2	1	1	1	3	1	1	1	1	1	2	2	2	2	1	2	1	1	2
66	2023/4/27 16:17:59	1	3	2	1	3	4	1	3	1	1	2	2	2	1	1	3	2	2	2	1	2	1	1	1	1	1	1	1	1	2	1	1	2	1	1	5	1	1	1	1	1	1	1	1	2	1	1	1
67	2023/4/27 16:25:21	1	3	2	2	2	5	2	3	1	3	1	1	1	3	1	1	1	1	3	3	3	1	1	1	1	3	3	1	2	2	1	1	3	1	1	5	2	1	1	1	2	1	1	1	2	2	1	1
68	2023/4/27 16:26:31	1	2	2	2	2	1	1	3	4	1	1	1	3	1	1	3	1	1	1	1	2	1	1	1	1	1	1	2	2	2	2	2	2	3	2	2	1	1	1	2	2	2	2	1	2	2	1	2
69	2023/4/27 16:30:49	3	1	2	2	2	1	2	3	4	1	1	1	3	1	1	3	3	3	3	1	3	3	3	3	3	3	3	3	2	2	2	2	3	4	2	1	1	2	2	2	2	2	2	2	2	2	2	2
70	2023/4/27 16:33:02	3	1	2	2	2	1	2	3	3	1	1	1	3	3	3	3	3	3	3	3	3	3	3	3	3	3	3	2	2	2	2	2	3	4	2	1	2	2	2	2	2	2	2	2	2	2	2	2
71	2023/4/27 16:36:26	3	1	2	2	2	1	1	3	3	1	1	1	3	3	3	3	3	3	3	3	3	3	3	3	3	3	3	3	2	2	2	2	3	4	2	1	2	2	2	2	2	2	2	2	2	2	2	2
72	2023/4/27 16:38:17	1	1	2	1	3	2	2	3	3	1	1	1	3	1	1	3	1	3	3	1	2	1	1	1	1	1	1	2	1	2	1	1	1	3	1	2	1	1	1	1	2	2	2	1	2	1	1	2
73	2023/4/27 16:38:54	3	1	2	1	3	1	1	3	4	1	1	1	3	3	3	3	3	3	3	3	3	3	3	3	3	3	3	3	2	2	2	2	1	4	2	1	2	2	2	2	2	2	2	2	2	2	2	2
74	2023/4/27 16:39:28	3	1	2	3	3	1	1	3	4	1	1	1	4	1	1	2	1	2	2	1	2	1	1	1	1	1	1	2	2	2	2	1	1	3	2	1	1	1	1	1	2	2	2	2	2	1	1	2
75	2023/4/27 16:39:33	1	2	2	2	2	1	1	3	3	2	1	1	3	3	3	3	3	3	3	3	3	3	1	1	1	1	1	1	1	1	1	1	1	1	1	2	1	1	1	1	1	1	1	1	1	1	1	1
76	2023/4/27 16:42:07	3	1	2	1	3	1	1	3	3	1	1	1	3	3	3	3	3	3	3	3	3	3	3	3	3	3	3	3	2	2	2	2	3	4	2	1	2	2	2	2	2	2	2	2	2	2	2	2
77	2023/4/27 16:48:47	3	2	2	2	2	1	2	3	4	2	2	1	3	3	3	3	3	3	3	3	3	3	3	3	3	3	3	3	2	2	2	2	3	4	2	1	2	2	2	2	2	2	2	2	2	2	2	2
78	2023/4/27 16:50:58	3	1	2	1	3	1	1	3	4	2	2	1	4	3	3	3	3	3	3	3	3	3	3	3	3	3	3	3	2	2	2	2	3	4	2	1	2	2	2	2	2	2	2	2	2	2	2	2
79	2023/4/27 16:53:22	2	2	2	2	2	1	2	3	4	2	2	1	4	3	3	3	3	3	3	3	3	3	3	3	3	3	3	3	2	2	2	2	3	4	2	1	2	2	2	2	2	2	2	2	2	2	2	2
80	2023/4/27 16:55:18	2	2	2	2	2	1	2	3	3	1	1	1	3	3	3	3	3	3	3	3	3	3	3	3	3	3	3	3	2	2	2	2	3	4	2	1	2	2	2	2	2	2	2	2	2	2	2	2
81	2023/4/27 16:57:06	3	3	2	2	2	5	2	3	2	2	2	1	2	2	1	3	1	3	3	1	2	1	1	1	1	1	1	2	2	2	1	1	1	2	1	5	1	1	1	1	2	2	2	2	2	2	1	1
82	2023/4/27 16:57:30	2	1	2	1	3	1	1	3	5	1	1	1	4	3	3	3	3	3	3	3	3	3	3	3	3	3	3	3	2	2	2	2	3	4	2	1	2	2	2	2	2	2	2	2	2	2	2	2
83	2023/4/27 16:58:33	1	2	2	1	1	5	2	3	1	2	2	3	1	1	1	3	1	3	2	1	3	1	1	1	1	1	2	1	2	2	1	2	1	1	2	1	1	1	1	1	2	2	2	1	2	1	1	1
84	2023/4/27 16:59:28	1	2	2	2	2	2	2	3	3	1	1	1	3	1	1	1	1	2	1	1	2	1	1	1	1	1	1	1	1	2	1	1	1	3	1	5	1	1	1	2	1	1	1	1	2	1	1	1
85	2023/4/27 17:02:48	2	1	2	1	3	1	2	3	4	1	1	1	3	3	3	3	3	3	3	3	3	3	3	3	3	3	3	3	2	2	2	2	3	4	2	1	2	2	2	2	2	2	2	2	2	2	2	2
86	2023/4/27 17:05:59	2	2	2	2	2	1	1	3	4	1	1	1	3	1	1	1	1	1	1	1	2	1	1	1	1	1	1	2	2	2	2	2	3	4	1	2	1	1	1	2	1	2	2	1	2	1	1	2
87	2023/4/27 17:08:49	2	1	2	1	3	1	2	3	4	1	1	1	4	1	1	1	1	1	1	1	2	1	1	1	1	1	1	2	2	2	2	2	3	4	2	2	1	1	1	2	2	2	2	1	2	1	1	2
88	2023/4/27 17:11:16	2	1	2	1	3	1	1	3	4	1	1	1	4	1	1	1	1	1	1	1	2	1	1	1	1	1	1	2	2	2	2	2	3	4	2	2	1	1	1	2	2	2	2	2	2	1	1	2
89	2023/4/27 17:18:24	1	2	2	2	2	1	2	3	3	1	1	1	3	1	1	3	1	3	3	1	3	1	1	1	3	1	1	1	2	2	2	1	1	4	2	1	1	1	1	1	1	2	1	1	2	2	2	1
90	2023/4/27 18:02:41	3	1	2	2	2	1	1	3	2	1	1	1	1	3	1	3	1	3	3	1	2	1	1	1	1	1	2	1	2	2	2	2	1	3	1	1	1	1	1	1	2	1	2	1	2	1	1	1
91	2023/4/27 18:43:14	3	2	2	2	2	1	1	3	3	2	2	1	2	3	1	3	1	2	2	1	2	1	1	1	1	1	3	1	2	2	1	2	1	3	1	1	1	1	1	1	2	2	2	1	2	1	1	1
92	2023/4/27 18:55:45	3	2	2	2	2	1	1	3	3	1	1	1	1	2	1	2	1	3	3	1	1	1	1	1	1	1	3	1	2	2	1	1	1	3	1	1	1	1	1	1	1	2	2	1	2	1	1	1
93	2023/4/27 19:17:36	3	2	2	1	3	1	1	3	3	2	3	1	3	1	1	1	1	2	2	1	2	1	1	1	1	1	1	1	2	2	1	1	1	3	2	1	1	1	1	1	2	2	1	1	2	2	1	2
94	2023/4/27 19:46:55	2	2	2	2	2	1	1	3	3	1	1	1	3	1	1	3	1	3	2	1	3	1	2	1	1	1	1	1	1	1	2	2	2	3	2	1	1	2	1	1	2	1	1	1	2	2	1	2
95	2023/4/27 19:51:54	1	2	2	2	2	1	1	3	3	1	1	1	4	1	1	1	1	2	3	3	2	1	1	1	1	3	3	3	2	2	2	1	1	3	2	1	2	1	1	1	2	2	2	2	2	2	1	2
96	2023/4/27 20:04:19	1	2	2	2	2	1	1	3	3	1	1	1	4	1	1	2	1	3	3	3	1	1	1	1	1	3	3	3	2	2	2	1	1	3	1	1	1	1	1	1	2	2	2	2	2	1	1	2
97	2023/4/27 20:09:30	2	2	2	2	2	2	1	3	3	1	1	1	4	1	1	3	1	3	2	3	2	1	1	1	1	1	1	1	2	2	2	2	3	3	2	1	2	2	2	1	2	2	2	1	2	2	1	2
98	2023/4/27 20:30:31	2	2	2	2	2	1	2	3	3	1	1	1	4	1	1	3	1	3	3	3	3	1	1	1	1	1	1	1	2	2	2	2	3	3	2	1	2	2	2	1	2	2	2	1	2	2	2	2
99	2023/4/27 20:38:31	2	1	2	2	2	1	2	3	3	1	1	1	3	1	1	3	3	3	3	3	3	1	2	1	1	1	3	2	2	2	2	2	3	3	2	1	2	2	2	2	2	2	2	2	2	2	1	2
100	2023/4/27 20:46:47	2	2	2	3	2	1	1	3	3	1	1	1	3	1	1	3	1	3	3	3	3	1	1	1	1	1	1	1	2	2	2	2	3	3	2	1	2	2	2	1	2	2	2	1	2	2	2	2
101	2023/4/27 20:56:20	2	2	2	3	2	1	2	3	3	1	1	1	3	1	1	3	1	3	3	3	3	1	1	1	1	1	1	1	2	2	2	2	2	3	2	1	2	2	2	1	2	2	2	1	2	2	1	2
102	2023/4/27 21:10:15	2	1	2	1	3	1	1	3	3	1	1	1	3	1	1	3	1	3	3	1	3	1	1	1	1	1	1	1	2	2	2	1	2	3	1	2	1	1	1	1	2	1	2	1	2	1	1	2
103	2023/4/27 21:11:05	2	1	2	3	3	1	2	3	3	2	2	1	3	3	3	3	3	3	3	3	3	3	3	3	3	3	3	3	1	2	1	2	1	3	2	1	1	1	1	2	2	1	1	1	1	2	2	2
104	2023/4/27 21:16:28	3	1	2	2	2	1	2	3	3	2	1	1	3	2	2	3	3	3	3	3	3	1	1	1	3	3	3	3	2	2	2	2	1	3	2	2	2	2	2	2	2	2	2	2	1	1	2	2
105	2023/4/27 21:22:55	2	2	2	4	2	2	1	3	3	1	1	1	3	1	1	1	1	3	2	1	1	1	1	1	1	1	1	1	2	2	2	2	2	3	1	1	1	2	2	1	1	2	2	1	2	2	2	2
106	2023/4/27 21:24:12	1	1	2	1	3	1	1	3	3	2	2	1	3	3	3	3	3	3	2	3	3	3	1	2	3	3	2	1	2	2	2	2	1	3	2	1	2	2	2	1	2	2	2	1	2	2	2	2
107	2023/4/27 21:37:39	1	2	2	2	2	2	1	3	4	2	1	1	3	3	3	2	3	2	3	1	2	1	1	1	1	1	3	1	2	2	1	1	1	3	2	1	1	1	1	2	2	2	2	1	2	2	2	2
108	2023/4/27 21:46:43	2	1	2	2	2	1	1	3	5	1	1	1	3	3	1	3	1	3	3	2	2	2	3	2	2	2	2	2	1	2	1	1	1	4	2	1	1	2	2	1	2	2	1	1	2	2	1	2
109	2023/4/27 21:54:36	3	1	2	1	3	2	1	3	3	1	1	1	3	1	1	2	3	2	3	1	2	1	1	1	1	1	3	3	2	2	2	1	1	3	2	1	1	2	1	1	2	2	2	1	2	2	1	2
110	2023/4/28 6:44:21	2	2	2	3	3	3	1	3	2	1	1	2	2	2	1	2	1	2	2	1	1	1	1	1	1	1	3	1	2	2	1	1	1	3	1	1	1	2	1	1	2	2	2	1	2	1	1	1
111	2023/4/28 7:12:35	1	1	2	2	2	1	1	3	2	1	1	2	1	3	1	3	1	2	3	1	1	1	1	1	1	1	3	1	2	2	1	1	1	3	2	1	1	2	1	1	2	2	2	1	2	1	1	1
112	2023/4/28 7:24:07	2	3	2	2	2	1	1	3	2	2	1	2	2	2	1	2	1	2	2	1	1	1	1	1	1	1	2	1	2	2	1	1	1	1	1	1	1	1	1	1	1	1	1	1	2	1	1	1
113	2023/4/28 8:41:07	1	2	2	1	1	4	1	3	3	1	1	1	3	1	1	3	1	3	3	1	2	1	1	1	1	1	1	2	2	2	1	1	1	3	1	1	1	1	1	1	1	2	2	1	1	1	1	1
114	2023/4/28 8:56:21	2	1	2	2	2	1	2	3	2	1	1	1	2	1	1	3	1	3	3	3	3	1	1	1	1	1	1	2	2	1	1	1	1	2	1	2	1	1	1	2	1	2	2	1	2	1	1	2
115	2023/4/28 9:17:27	3	2	2	1	3	1	2	3	3	1	1	1	3	3	3	3	3	3	3	3	3	3	3	3	3	3	3	3	2	2	1	2	1	3	1	2	1	1	1	1	1	1	1	1	1	1	1	1
116	2023/4/28 9:25:15	1	1	2	2	2	1	2	3	2	2	1	1	2	3	3	3	3	3	3	3	3	1	1	1	3	1	3	3	2	2	1	1	1	3	1	2	1	1	1	1	2	1	1	1	1	1	1	1
117	2023/4/28 9:31:13	2	1	2	1	1	1	1	3	4	2	1	1	3	3	3	3	3	3	3	3	3	3	3	3	3	3	3	3	1	1	1	1	1	3	1	1	1	2	1	1	1	1	1	1	1	1	1	1
118	2023/4/28 9:35:41	2	2	2	2	2	1	1	3	2	1	1	2	1	2	1	2	1	2	2	1	1	1	1	1	1	1	3	1	2	2	1	1	1	2	1	1	1	1	1	1	2	2	2	1	2	1	1	1
119	2023/4/28 9:44:40	2	2	2	2	2	1	1	3	4	1	1	2	3	2	1	2	1	2	2	1	1	1	1	1	1	1	2	1	2	2	1	1	1	4	1	2	1	1	1	1	2	2	2	1	2	1	1	1
120	2023/4/28 9:45:15	2	2	2	2	2	1	2	3	2	2	1	1	2	3	3	3	3	3	3	3	3	3	3	3	3	3	3	3	2	2	1	1	1	3	1	1	1	1	1	1	1	1	1	1	1	1	1	1
121	2023/4/28 10:18:17	1	2	2	2	2	1	2	3	3	2	2	1	3	1	1	3	3	3	3	3	3	1	1	2	3	3	3	1	2	2	2	2	1	3	1	1	2	2	2	1	2	2	2	1	2	2	2	2
122	2023/4/28 10:43:59	3	2	2	2	2	1	1	2	3	1	1	1	3	1	1	3	1	2	2	1	2	1	1	1	1	1	1	1	1	2	1	1	1	1	1	4	1	2	1	1	1	2	1	1	2	2	2	2
123	2023/4/28 10:49:31	1	3	2	2	2	5	1	3	1	1	1	4	1	1	1	1	1	1	1	2	1	1	1	1	1	1	1	1	1	1	1	1	3	1	1	5	1	1	2	1	1	2	1	1	2	1	1	1
124	2023/4/28 10:49:46	2	2	2	2	2	1	2	3	2	1	1	2	2	2	1	3	1	2	3	1	1	1	1	1	1	1	3	1	2	2	1	1	1	3	1	4	1	1	1	1	2	2	2	1	2	1	1	1
125	2023/4/28 11:04:12	3	2	2	4	2	5	2	3	2	2	2	1	2	1	1	3	1	3	2	1	1	1	1	2	2	1	1	1	2	2	1	1	1	2	1	5	1	1	1	1	2	2	2	1	2	1	1	1
126	2023/4/28 11:09:01	1	2	2	1	3	1	1	2	3	1	1	1	3	1	1	1	1	2	2	1	2	1	1	1	1	1	1	1	1	1	1	1	2	2	1	5	1	1	1	1	1	1	1	1	2	2	1	1
127	2023/4/28 11:09:32	1	3	2	2	2	5	1	3	3	1	2	2	3	1	1	2	2	2	2	1	1	1	2	1	1	1	1	1	1	1	1	1	1	1	1	5	1	1	1	1	1	1	1	1	2	1	1	1
128	2023/4/28 11:14:54	1	2	2	2	2	1	1	3	4	1	1	1	3	1	1	1	1	1	1	1	1	1	1	1	1	1	1	1	1	2	2	1	1	3	1	1	1	1	1	1	1	1	1	1	2	1	1	1
129	2023/4/28 11:59:11	3	1	2	2	2	2	2	3	3	1	1	1	4	1	1	3	1	3	3	3	3	1	1	1	1	1	1	1	2	2	2	2	3	3	2	1	1	2	1	1	1	2	2	1	2	2	2	2
130	2023/4/28 12:56:20	3	1	2	2	2	2	2	3	4	1	1	1	3	1	1	2	1	2	2	1	1	1	1	1	1	1	1	1	2	2	2	2	3	3	1	1	2	2	2	1	2	2	2	1	2	1	1	1
131	2023/4/28 14:13:06	2	2	2	4	2	1	2	3	3	1	1	1	3	2	1	2	1	2	3	3	2	2	1	1	1	1	1	1	1	2	1	1	1	4	1	1	1	1	2	2	2	2	2	1	2	2	2	2
132	2023/4/28 14:25:06	2	2	2	1	3	1	1	2	3	1	1	1	3	1	1	1	1	2	2	1	2	1	1	1	1	1	1	1	1	1	1	1	2	2	1	5	1	1	1	1	1	1	2	1	2	1	1	2
133	2023/4/28 14:30:07	2	2	2	2	2	1	1	3	3	1	1	1	3	1	1	1	1	3	3	3	3	3	1	1	3	3	1	1	1	2	1	1	1	4	1	1	1	1	1	1	2	2	2	1	2	2	2	1
134	2023/4/28 14:39:21	1	2	2	2	2	1	1	2	3	1	1	2	3	1	1	1	1	3	2	1	2	1	1	1	1	1	1	1	1	1	1	1	1	3	2	1	1	2	1	1	1	1	1	1	2	1	1	2
135	2023/4/28 14:46:55	2	2	2	2	2	1	2	2	2	1	1	3	2	1	1	1	1	2	2	1	2	1	1	1	1	1	1	2	1	1	1	1	2	1	1	4	1	1	1	1	2	1	1	1	2	1	1	2
136	2023/4/28 14:52:10	2	1	2	2	2	1	1	3	3	1	1	1	3	1	1	1	1	3	3	3	3	1	1	1	1	1	1	1	2	2	1	1	1	4	2	1	1	2	1	1	1	2	2	1	2	2	1	2
137	2023/4/28 14:58:50	1	2	2	4	2	1	2	2	2	2	2	1	2	1	1	1	1	2	2	1	2	1	1	1	1	1	1	1	1	1	1	1	2	2	1	4	1	1	1	1	1	1	1	1	2	1	1	2
138	2023/4/28 15:07:51	1	3	2	4	2	1	1	2	3	2	2	4	2	1	1	1	1	2	2	1	2	1	1	1	1	1	1	1	1	1	1	1	2	2	1	5	1	1	1	1	1	1	1	1	1	1	1	2
139	2023/4/28 15:14:42	2	2	2	2	2	1	1	3	4	3	3	1	3	1	1	3	1	2	3	1	3	1	1	1	1	1	1	3	2	2	1	1	1	3	1	2	1	1	1	2	1	2	2	2	2	1	1	2
140	2023/4/28 15:17:23	1	2	2	2	2	1	2	2	2	1	1	1	2	1	1	1	1	2	2	1	2	1	1	1	1	1	1	1	1	1	1	1	1	2	1	4	1	1	1	1	1	1	1	1	1	1	1	2
141	2023/4/28 15:20:52	2	1	2	1	3	1	2	3	3	1	1	1	2	1	1	3	1	3	3	3	3	1	1	1	1	1	1	3	2	2	1	1	1	3	1	2	1	1	1	1	1	2	2	1	2	1	1	2
142	2023/4/28 15:24:22	3	2	2	1	3	1	1	2	3	1	1	1	2	1	1	1	1	2	2	1	2	1	1	1	1	1	1	1	1	1	1	1	1	2	1	4	1	1	1	1	1	2	1	1	2	2	2	2
143	2023/4/28 15:26:55	2	2	2	1	3	5	2	3	3	1	1	1	3	1	1	3	1	3	3	1	3	1	1	1	1	1	1	2	2	2	1	1	1	2	1	1	1	1	1	2	1	2	2	1	2	1	1	2
144	2023/4/28 15:29:28	2	1	2	2	2	1	1	3	4	1	1	1	2	1	1	1	1	3	3	3	3	1	1	1	1	1	1	1	2	2	1	1	1	3	2	1	2	1	1	1	1	2	2	1	2	2	2	2
145	2023/4/28 15:30:05	1	2	2	4	2	1	1	2	3	1	1	1	3	1	1	1	1	3	3	1	2	1	1	1	1	1	1	1	1	1	1	1	2	2	1	5	1	1	1	1	2	1	1	1	1	1	1	2
146	2023/4/28 15:33:10	2	2	2	1	3	1	2	3	2	1	2	1	1	1	1	2	1	2	2	1	2	1	1	1	1	1	1	2	1	1	1	1	1	2	1	2	1	1	1	2	1	2	2	1	2	1	1	1
147	2023/4/28 15:41:45	3	2	2	2	2	1	1	2	3	1	1	1	3	1	1	1	1	3	3	1	2	1	1	1	1	1	1	1	1	2	1	1	1	2	1	4	1	1	1	1	1	1	1	1	2	1	1	2
148	2023/4/28 15:44:06	2	2	2	2	2	1	1	3	3	2	1	1	2	1	1	2	1	2	2	1	2	1	1	1	1	1	1	2	1	2	1	1	1	3	1	2	1	1	1	2	1	2	2	1	2	1	1	1
149	2023/4/28 15:48:04	3	1	2	3	3	1	1	2	3	1	1	1	3	1	1	1	1	3	3	1	2	1	1	1	1	1	1	1	1	2	1	1	1	2	1	5	1	2	1	1	2	2	2	1	2	2	1	2
150	2023/4/28 15:48:46	2	1	2	2	2	1	1	3	4	1	1	1	4	1	1	1	1	3	3	3	3	1	3	1	1	1	1	1	1	2	1	1	1	4	2	1	2	2	2	1	2	2	2	1	2	2	2	2
151	2023/4/28 15:51:16	2	1	2	2	2	1	2	3	2	1	1	1	2	1	1	3	1	3	3	3	3	1	1	1	1	1	1	3	2	2	1	1	1	3	1	2	1	1	1	2	1	2	2	1	2	1	1	2
152	2023/4/28 15:56:23	2	2	2	2	2	1	1	2	2	1	1	1	2	1	1	1	1	2	3	1	2	1	1	1	1	1	1	2	1	2	1	1	1	3	1	5	1	2	1	2	2	2	2	1	2	1	1	2
153	2023/4/28 15:56:41	3	3	2	2	2	2	1	3	3	1	1	2	2	2	1	2	1	2	3	1	1	1	1	1	1	1	2	1	1	1	1	1	1	1	1	4	1	1	1	1	1	1	1	1	1	1	1	1
154	2023/4/28 16:07:31	3	1	2	3	3	1	1	3	2	1	1	1	3	2	1	3	1	2	2	1	1	1	1	1	1	1	1	1	2	2	1	1	1	4	1	1	1	1	1	1	1	2	2	1	2	1	1	1
155	2023/4/28 16:14:59	2	2	2	1	1	1	2	2	2	2	2	1	2	1	1	1	1	3	3	1	3	1	1	1	1	1	1	1	1	2	1	1	1	3	2	1	1	2	2	2	2	2	2	1	2	2	1	2
156	2023/4/28 16:19:23	1	2	2	2	2	1	1	3	2	1	1	2	2	1	1	2	1	2	2	1	1	1	1	1	1	1	1	1	2	2	1	1	1	1	1	1	1	1	1	1	1	2	2	1	2	1	1	1
157	2023/4/28 16:19:53	2	2	2	2	2	1	1	2	3	1	1	1	3	1	1	1	1	3	3	1	3	1	1	1	1	1	1	2	2	2	1	1	2	2	1	5	1	1	2	1	2	2	2	1	2	2	1	2
158	2023/4/28 16:27:43	2	2	2	2	2	1	1	2	3	1	1	1	3	1	1	1	1	2	2	1	2	1	1	1	1	1	1	3	1	1	1	1	2	2	1	4	1	1	1	2	2	1	1	1	2	2	1	2
159	2023/4/28 16:38:45	2	2	2	2	2	1	1	2	3	1	1	1	3	1	1	1	1	2	2	1	2	1	1	1	1	1	1	1	1	1	1	1	1	1	1	4	1	1	1	2	2	1	1	1	2	1	1	2
160	2023/4/28 17:15:25	3	1	2	2	2	1	1	3	3	1	2	1	3	3	3	3	3	3	3	3	3	3	3	3	3	3	3	2	1	2	1	2	1	3	2	1	1	2	1	1	2	1	1	1	1	1	1	2
161	2023/4/28 17:24:01	1	3	2	1	3	2	1	3	2	2	2	1	2	2	1	2	1	1	3	3	3	1	1	1	1	1	1	1	1	2	1	1	1	2	2	2	1	1	2	1	2	1	1	1	1	1	1	1
162	2023/4/28 17:29:18	3	2	2	3	3	1	1	3	5	1	1	1	4	1	1	3	1	3	3	1	3	1	1	1	1	3	3	1	2	2	1	1	2	2	1	4	1	1	1	1	2	2	2	1	2	2	2	2
163	2023/4/28 17:38:32	2	1	2	2	2	1	1	3	4	1	1	1	4	1	1	1	1	1	3	3	3	1	3	1	1	1	1	1	1	2	1	1	1	4	2	1	1	2	2	1	2	2	2	1	2	2	2	2
164	2023/4/28 17:52:11	3	1	2	1	2	1	2	3	3	2	2	1	3	1	1	3	1	3	3	3	2	1	1	1	3	1	1	1	2	2	1	2	3	3	2	1	1	1	2	1	2	1	2	1	2	2	2	2
165	2023/4/28 18:02:15	3	2	2	2	2	5	1	3	3	1	1	1	4	1	1	2	1	2	2	1	2	1	1	1	1	1	1	1	1	1	2	2	3	3	1	4	1	1	1	1	2	1	2	1	2	1	1	1
166	2023/4/28 18:11:57	3	2	2	2	2	3	2	3	3	1	1	1	3	1	1	2	1	2	2	1	2	1	1	1	1	1	1	1	1	2	2	2	3	3	2	1	1	1	1	1	2	2	2	1	2	1	1	1
167	2023/4/28 18:28:12	3	1	2	2	2	5	2	3	3	2	2	1	4	1	1	3	1	3	3	1	2	1	1	1	1	1	1	1	2	2	2	2	3	3	2	1	1	1	1	1	2	2	2	1	2	2	1	2
168	2023/4/28 21:44:21	3	1	2	4	2	5	2	3	2	1	1	1	3	1	1	3	1	3	3	1	3	1	1	1	1	1	1	1	1	2	2	2	3	3	1	4	1	1	1	1	2	2	2	1	2	1	1	1
169	2023/4/28 21:55:41	3	1	2	1	2	4	2	3	3	2	2	1	3	1	1	3	1	3	2	1	2	1	1	1	1	1	1	1	2	2	2	2	3	3	1	1	1	1	1	1	2	2	2	1	2	1	1	2
170	2023/4/29 9:12:52	2	2	2	2	2	3	1	3	3	2	2	1	2	1	1	1	1	2	2	1	2	1	1	1	1	1	1	1	1	2	1	1	1	2	1	4	1	1	1	1	2	2	2	1	1	1	1	1
171	2023/4/29 9:22:49	1	2	2	2	2	1	2	2	2	1	1	1	3	1	1	1	1	2	2	1	2	1	1	1	1	1	1	1	2	1	1	1	2	2	1	4	1	1	1	1	2	2	2	1	1	1	1	1
172	2023/4/29 9:49:09	3	1	2	4	2	1	1	3	3	1	1	1	3	1	1	3	3	3	3	3	3	1	1	1	3	3	1	1	1	2	1	1	1	4	2	1	2	2	2	1	2	1	2	1	2	2	2	1
173	2023/4/29 10:12:07	1	2	2	2	2	1	1	2	3	1	1	1	3	1	1	1	1	2	2	1	2	1	1	1	1	1	1	1	2	2	1	1	1	2	1	5	1	1	1	1	2	2	2	1	1	1	1	2
174	2023/4/29 11:31:41	3	1	2	3	3	1	1	3	4	1	1	1	4	1	1	3	1	3	3	3	3	1	1	3	3	3	1	1	1	2	1	1	1	4	2	1	1	2	1	1	2	2	2	1	2	2	2	2
175	2023/4/29 11:43:37	3	2	2	1	3	3	1	2	3	1	1	1	2	1	1	1	1	2	2	1	2	1	1	1	1	1	1	1	2	2	2	1	1	3	1	2	1	1	1	1	2	2	2	1	1	1	1	1
176	2023/4/29 12:14:47	1	3	2	2	2	2	1	2	3	2	1	2	2	1	1	1	1	2	2	1	2	1	1	1	1	1	1	1	1	1	1	1	1	2	1	2	1	1	1	1	2	1	1	1	1	1	1	1
177	2023/4/29 12:24:25	1	2	2	2	2	2	2	2	2	1	1	3	2	1	1	1	1	2	2	1	2	1	1	1	1	1	1	2	1	1	1	1	2	2	1	4	1	1	1	2	2	1	1	1	1	1	1	1
178	2023/4/29 12:29:42	3	1	2	2	2	1	1	3	3	1	1	1	3	1	1	3	1	3	3	3	3	1	1	3	1	1	1	1	2	2	1	1	1	4	2	1	1	2	2	1	2	2	2	1	2	2	2	2
179	2023/4/29 14:44:38	3	2	2	2	2	1	1	3	4	2	3	1	4	1	1	3	1	3	3	1	2	1	1	1	1	1	1	2	2	2	1	1	1	3	1	1	1	1	1	2	1	2	2	1	2	1	1	2
180	2023/4/29 14:48:40	1	1	2	2	2	1	1	3	3	1	1	1	3	1	1	2	1	2	2	1	2	1	1	1	1	1	1	1	2	2	1	1	1	3	1	4	1	1	1	1	1	2	1	1	1	2	1	2
181	2023/4/29 14:49:30	3	1	2	2	2	1	1	3	5	1	1	1	4	3	1	3	1	3	3	1	3	1	1	1	1	1	1	1	2	2	1	1	1	3	1	2	1	1	1	1	1	2	2	1	2	1	1	2
182	2023/4/29 14:54:19	3	1	2	1	3	1	2	3	4	1	1	1	4	1	1	3	1	3	3	1	1	1	1	1	1	1	1	2	2	2	1	1	1	3	1	2	1	1	1	2	1	2	2	1	2	1	1	2
183	2023/4/29 15:00:23	3	2	2	1	3	1	2	3	3	1	1	1	3	1	1	3	1	3	3	3	3	1	1	1	1	1	1	2	2	2	1	1	1	3	1	2	1	1	1	2	2	2	2	1	2	1	1	2
184	2023/4/29 15:08:00	3	1	2	1	3	1	2	3	3	1	1	1	3	3	1	3	1	3	3	1	3	1	1	1	1	1	1	3	2	2	1	1	1	3	1	2	1	1	1	2	2	2	2	1	2	1	1	2
185	2023/4/29 15:12:30	3	2	2	1	3	1	1	3	3	1	1	1	2	1	1	3	1	3	3	1	3	1	1	1	1	1	1	3	2	2	2	1	1	3	1	4	1	1	1	2	1	2	2	1	2	1	1	2
186	2023/4/29 15:13:39	1	2	2	2	2	1	1	3	3	1	1	1	2	1	1	1	1	2	2	1	2	1	1	1	2	1	1	2	2	2	1	1	1	3	1	4	1	1	1	1	1	1	2	1	1	1	1	1
187	2023/4/29 15:19:11	3	2	2	2	2	1	1	3	4	1	1	1	2	1	1	3	1	3	3	1	3	1	1	1	1	1	1	3	2	2	1	1	1	3	1	4	1	1	1	2	2	2	2	1	2	2	1	1
188	2023/4/29 17:02:49	3	1	2	2	2	1	1	3	3	1	1	1	3	1	1	1	1	1	1	1	1	1	1	1	1	2	1	1	2	2	1	1	1	1	1	4	1	2	1	1	1	2	2	1	2	2	1	1
189	2023/4/29 17:26:26	1	2	2	2	2	1	1	3	3	1	1	1	3	1	1	1	1	1	1	2	2	1	1	2	3	3	1	1	1	1	1	1	1	3	2	4	2	1	1	2	1	2	2	1	1	2	2	2
190	2023/4/29 17:33:31	3	1	2	2	2	1	1	3	3	1	1	1	3	1	1	3	3	3	3	3	3	1	1	3	1	3	3	1	2	2	1	1	1	3	2	1	2	2	2	1	2	2	2	1	2	2	2	2
191	2023/4/29 18:09:34	3	1	2	4	2	1	1	3	3	1	1	1	3	1	1	3	3	3	3	3	3	2	2	2	3	2	2	1	2	2	1	1	1	4	2	1	2	2	2	1	2	2	2	1	2	2	2	2
192	2023/4/29 18:58:20	1	1	2	2	2	1	1	3	3	1	1	1	3	1	1	1	1	2	2	1	2	1	1	1	1	1	1	1	1	1	1	1	1	3	1	4	1	1	1	1	1	2	2	1	1	1	1	1
193	2023/4/29 19:48:31	3	2	2	2	2	2	1	2	3	2	1	1	3	1	1	1	1	2	2	1	2	1	1	1	1	1	1	1	2	2	2	2	1	3	2	2	1	1	1	1	2	2	2	1	2	1	2	1
194	2023/4/29 20:00:08	2	2	2	1	4	3	1	2	2	1	2	1	2	1	1	1	1	2	2	1	2	1	2	1	1	1	1	1	2	1	1	1	2	3	1	2	1	1	1	1	2	2	2	1	1	1	1	1
195	2023/4/29 20:19:21	3	1	2	2	2	1	1	3	3	1	1	1	3	1	1	1	1	1	1	2	3	1	1	1	3	3	3	1	2	1	1	2	1	4	2	5	2	1	2	1	2	2	2	2	2	2	1	2
196	2023/4/29 20:19:34	3	1	2	2	2	1	1	3	3	1	1	1	3	1	1	3	2	3	3	3	3	1	2	2	1	3	3	1	2	2	1	1	1	3	2	1	2	2	2	1	2	2	2	1	2	2	2	2
197	2023/4/29 21:14:26	3	2	2	2	2	1	1	3	3	1	1	1	3	1	1	1	1	1	1	2	2	1	1	1	3	1	1	3	2	2	1	2	1	3	2	5	1	1	1	1	2	2	2	2	2	1	1	2
198	2023/4/29 21:20:38	3	1	2	1	3	1	1	3	3	1	1	1	3	1	1	1	1	1	1	3	3	1	2	1	1	2	2	1	2	2	2	2	1	3	1	5	1	2	2	1	2	2	2	2	2	2	2	2
199	2023/4/29 21:26:01	2	2	2	2	2	1	1	3	3	1	1	1	3	3	3	1	1	1	2	3	3	2	2	3	2	2	1	2	2	2	1	2	1	3	2	1	2	1	1	1	1	1	2	2	1	1	2	2
200	2023/4/29 21:31:32	1	2	2	2	2	1	1	3	3	1	1	1	3	1	1	2	3	3	3	1	3	1	1	1	1	1	1	2	1	2	2	2	1	2	2	5	1	2	1	1	2	1	2	1	2	2	2	1
201	2023/4/29 21:33:53	3	1	2	1	3	1	1	3	4	1	1	1	4	1	1	3	3	3	3	3	3	1	1	3	2	1	3	1	2	2	2	1	1	4	2	5	2	2	2	1	2	2	2	2	2	2	2	2
202	2023/4/29 21:36:13	1	2	2	2	2	1	2	2	3	1	1	1	3	3	1	1	1	1	3	3	3	1	3	1	3	3	2	2	2	1	2	2	1	2	2	4	1	2	1	1	2	2	2	2	2	2	2	2
203	2023/4/29 21:45:51	1	2	2	2	2	1	2	3	3	1	1	1	3	1	1	1	1	1	3	3	1	3	1	3	1	1	2	3	1	1	2	2	1	3	1	5	1	2	2	1	2	2	1	1	2	2	2	2
204	2023/4/29 21:52:24	1	1	2	3	1	1	2	3	3	1	1	1	3	1	1	2	3	3	3	1	1	1	1	1	3	3	3	3	2	2	2	2	1	3	1	5	2	2	1	2	2	2	2	2	2	2	2	2
205	2023/4/29 21:59:51	2	1	2	1	3	1	2	3	3	1	1	1	3	1	1	2	3	1	3	3	1	3	1	3	3	3	3	3	2	2	1	1	1	3	2	5	2	1	2	1	2	2	2	2	2	2	2	2
206	2023/4/29 22:05:23	2	2	2	1	3	1	2	3	3	1	1	1	3	1	1	1	1	1	3	3	3	3	3	3	3	3	3	3	2	2	2	2	1	3	1	5	2	2	2	1	2	2	2	2	2	2	2	2
207	2023/4/29 22:09:20	2	1	2	2	2	1	2	3	3	1	1	1	3	1	1	1	1	3	3	3	3	3	3	3	3	3	3	3	2	2	1	2	1	3	2	5	2	2	2	1	2	1	2	2	2	2	2	2
208	2023/4/29 22:13:20	2	1	2	1	3	1	2	3	3	1	1	1	3	1	1	1	1	1	3	2	3	3	3	3	3	3	3	3	1	2	1	2	1	3	2	5	2	2	2	1	2	2	2	2	2	2	2	2
209	2023/4/29 22:19:17	2	2	2	2	2	1	2	3	3	1	1	1	3	1	1	2	1	1	3	3	3	1	1	1	1	3	3	3	2	2	2	2	1	3	1	5	2	2	2	1	2	2	2	2	2	2	2	2
210	2023/4/29 22:26:55	1	2	2	2	2	1	2	3	3	1	1	1	3	3	1	1	1	1	3	3	3	1	1	3	1	3	3	3	2	2	1	1	1	3	1	4	2	2	2	2	2	2	2	1	2	2	2	2
211	2023/4/29 22:33:06	1	2	2	2	2	1	2	3	3	1	1	1	3	1	1	1	1	1	3	1	3	3	3	3	3	1	1	3	2	2	1	1	1	3	2	5	2	2	2	2	2	2	2	1	2	2	2	2
212	2023/4/30 8:18:52	2	2	2	1	3	2	2	2	2	1	2	1	2	1	1	1	1	2	2	1	2	1	1	1	1	1	1	1	2	2	1	1	2	3	1	2	1	1	1	1	2	2	2	1	1	1	1	2
213	2023/4/30 8:38:00	1	2	2	1	3	2	1	2	3	1	1	2	2	1	1	1	1	2	2	1	2	1	1	1	1	1	1	1	2	2	1	1	1	3	1	4	1	1	1	1	2	2	2	1	1	1	1	2
214	2023/4/30 9:00:05	2	1	2	2	2	3	1	2	2	1	1	4	2	1	1	1	1	2	2	1	2	1	1	1	1	1	1	1	2	1	1	1	2	2	1	4	1	1	1	1	2	1	2	1	1	1	1	2
215	2023/4/30 9:09:16	1	2	2	2	2	2	1	2	3	1	1	1	3	1	1	1	1	2	2	1	2	1	1	1	1	1	1	1	1	1	1	1	1	2	1	2	1	1	1	1	1	2	2	1	1	1	1	2
216	2023/4/30 9:09:30	1	2	2	2	2	2	1	2	3	1	1	1	3	1	1	1	1	2	2	1	2	1	1	1	1	1	1	1	1	1	1	1	1	2	1	2	1	1	1	1	1	2	2	1	1	1	1	2
217	2023/4/30 9:15:10	3	1	2	1	3	3	1	2	4	1	1	1	3	1	1	1	1	2	2	1	2	1	1	1	1	2	1	1	2	2	1	1	1	3	1	2	1	1	1	1	2	2	2	1	1	2	1	2
218	2023/4/30 10:24:39	3	1	2	1	3	2	2	2	4	1	1	1	3	1	1	1	1	2	2	1	2	1	1	1	1	1	1	1	2	2	2	1	1	3	2	2	1	1	1	1	2	2	2	1	1	1	1	2
219	2023/4/30 10:53:00	3	1	2	2	2	1	1	3	3	1	1	1	3	1	1	3	3	3	3	3	3	1	2	3	1	3	2	1	2	2	1	1	1	3	2	1	2	2	2	1	2	1	2	2	2	2	2	2
220	2023/4/30 11:09:07	3	1	2	2	2	2	2	2	4	1	1	1	3	2	1	1	1	2	2	1	2	1	1	1	1	1	3	3	2	2	1	1	1	2	1	2	1	1	1	1	2	2	2	1	1	1	1	2
221	2023/4/30 11:28:11	3	1	2	2	2	1	1	3	3	1	1	1	3	1	1	3	3	3	3	3	3	1	3	3	3	3	3	1	2	2	1	1	1	3	2	1	2	2	2	1	2	2	2	1	2	2	2	2
222	2023/4/30 11:44:49	2	2	2	2	2	1	1	3	3	1	1	1	3	1	1	1	3	3	3	3	3	1	1	2	1	2	1	1	2	2	1	1	1	3	2	5	1	2	2	1	2	2	2	1	2	2	2	2
223	2023/4/30 11:59:02	3	1	2	2	2	1	1	3	3	1	1	1	3	1	1	2	1	3	2	1	1	1	1	1	2	1	1	1	1	1	1	1	1	2	1	5	1	1	1	2	1	1	1	2	2	1	1	1
224	2023/4/30 12:09:19	3	1	2	2	2	1	1	3	3	1	1	1	3	1	1	1	1	1	1	1	1	1	1	2	1	1	1	2	1	1	1	1	1	1	1	5	1	1	1	2	1	1	2	1	2	1	1	1
225	2023/4/30 12:29:21	3	1	2	2	2	1	1	3	3	1	1	1	3	1	1	1	1	1	2	1	1	1	1	1	1	2	2	2	1	1	1	1	1	1	1	5	1	1	1	2	1	1	1	1	2	1	1	1
226	2023/4/30 13:17:46	3	2	2	3	3	2	2	2	2	1	1	1	4	1	1	1	1	2	2	1	2	1	2	1	1	1	1	1	2	2	1	1	1	2	1	2	1	1	1	1	2	2	2	1	1	2	1	2
227	2023/4/30 13:22:33	3	1	2	2	2	1	2	3	3	1	1	1	3	1	1	1	1	1	1	1	1	1	1	2	1	1	1	1	1	1	1	1	1	1	1	4	1	1	1	2	2	1	1	1	2	1	2	1
228	2023/4/30 13:26:09	3	1	2	1	3	2	2	2	4	1	1	1	4	1	1	1	1	2	2	1	2	1	1	1	1	1	3	3	2	2	2	2	1	3	2	1	1	1	1	1	2	2	2	1	2	2	1	2
229	2023/4/30 15:17:28	1	2	2	2	2	1	1	3	3	1	1	1	3	3	3	2	1	2	2	2	2	1	1	1	1	1	1	3	1	1	1	1	2	3	2	4	1	1	1	1	1	1	1	1	1	1	1	2
230	2023/4/30 17:13:21	2	2	2	2	2	1	1	3	3	1	1	1	3	1	1	1	2	2	3	3	3	1	2	3	1	3	3	1	2	2	2	1	1	3	2	1	1	2	2	1	2	2	2	1	2	1	2	2
231	2023/4/30 17:58:03	2	2	2	2	2	1	2	3	4	1	1	1	4	1	1	2	3	3	3	3	3	1	1	1	1	3	3	3	2	2	2	1	1	3	1	1	1	1	1	2	2	2	2	2	2	2	1	2
232	2023/4/30 18:04:18	3	1	2	2	2	1	1	3	3	1	1	1	3	1	1	1	1	1	1	1	1	1	1	1	1	1	1	2	1	1	1	1	1	1	1	5	1	2	1	2	2	2	1	2	2	1	1	2
233	2023/4/30 18:29:03	3	1	2	2	2	1	2	3	3	1	1	1	3	1	1	1	1	1	1	1	1	1	1	1	1	1	1	3	1	1	1	1	1	1	1	5	1	1	1	1	1	1	1	1	2	1	1	1
234	2023/4/30 19:59:56	1	2	2	2	2	1	1	3	3	1	1	1	2	1	1	1	1	1	2	1	2	1	1	1	1	1	1	1	1	2	1	1	1	3	1	4	1	1	1	1	1	1	2	1	1	1	1	1
235	2023/5/1 12:38:04	2	1	2	2	2	1	1	3	3	1	1	1	3	1	1	1	1	1	1	1	1	1	1	1	1	1	1	1	1	1	1	1	1	1	1	5	1	1	1	1	1	1	2	2	2	1	1	1
236	2023/5/1 12:55:47	2	1	2	2	2	1	2	3	3	1	1	1	3	1	1	1	2	1	1	1	1	1	1	1	1	1	1	1	1	1	1	1	1	1	1	5	1	1	1	2	2	1	1	1	2	1	1	1
237	2023/5/1 13:08:36	2	1	2	2	2	1	1	3	3	1	1	1	3	1	2	1	1	1	2	1	1	1	1	1	1	1	1	2	1	1	1	1	1	1	1	5	1	1	1	2	1	2	1	2	2	1	1	1
238	2023/5/1 13:23:08	2	1	2	2	2	1	1	3	3	1	1	1	3	2	1	1	2	2	1	2	1	1	1	1	2	2	2	2	1	1	2	1	1	1	2	5	1	2	1	1	2	1	1	1	2	1	1	2
239	2023/5/1 16:17:02	1	2	2	3	2	1	1	3	3	1	1	1	2	1	1	1	1	2	2	1	2	1	1	1	1	1	1	1	2	1	1	1	1	1	1	4	1	1	1	1	1	2	1	1	1	1	1	1
240	2023/5/1 16:48:12	1	2	2	2	2	1	1	3	3	1	1	1	2	1	1	1	1	2	2	1	2	1	1	1	1	1	1	1	1	1	1	1	3	1	1	4	1	1	1	1	1	1	1	1	1	1	1	1
241	2023/5/4 18:05:59	3	2	2	4	2	1	1	3	3	1	1	1	3	1	1	1	1	2	2	1	2	1	1	1	1	1	1	1	1	2	1	1	1	3	1	1	1	1	1	1	2	2	2	1	1	1	1	2
242	2023/5/4 18:50:47	3	2	2	4	2	1	1	3	3	3	2	1	2	1	1	1	1	2	2	1	2	1	1	1	1	1	1	1	1	2	1	1	1	3	2	1	1	1	1	1	2	2	2	1	1	1	1	1
243	2023/5/4 19:25:54	2	2	2	4	2	2	2	3	3	3	2	1	2	1	1	1	1	2	2	1	2	1	1	1	1	1	1	1	1	1	1	1	1	3	1	1	1	1	1	1	2	2	2	1	1	1	1	2
244	2023/5/4 19:58:13	2	2	2	3	2	1	1	3	2	1	1	1	3	1	1	1	1	2	2	1	2	1	1	1	1	1	1	1	1	2	1	1	1	3	2	1	1	1	1	1	2	2	2	1	1	1	1	2
245	2023/5/5 8:14:12	1	2	2	4	2	5	1	3	2	1	1	1	3	1	2	1	1	2	2	1	2	1	1	1	1	1	1	1	1	2	1	1	1	3	1	5	1	1	1	1	1	1	2	1	1	1	1	2
246	2023/5/5 8:29:21	1	2	2	4	2	3	1	3	3	2	2	1	3	1	1	1	1	2	2	1	2	1	1	1	1	1	1	1	1	1	1	1	1	3	2	5	1	1	1	1	1	1	1	1	1	1	1	1
247	2023/5/5 9:25:45	2	2	2	3	2	1	2	3	4	1	1	1	4	1	1	3	3	3	3	3	3	1	1	1	1	3	3	3	2	2	2	1	1	3	2	1	1	2	2	2	2	2	2	2	2	2	2	2
248	2023/5/5 9:58:08	2	1	2	1	3	1	1	3	4	1	1	1	4	1	1	3	1	3	3	3	3	1	1	1	3	3	3	3	2	2	2	1	1	3	2	1	1	2	1	2	2	2	2	2	2	1	1	2
249	2023/5/5 10:18:21	2	1	2	1	3	1	1	3	4	1	1	1	4	1	1	3	1	3	3	3	3	1	1	1	1	1	3	3	2	2	2	1	1	3	1	1	1	1	2	2	2	2	2	2	2	2	1	2
250	2023/5/5 10:30:18	2	2	2	2	2	1	2	3	4	2	2	1	4	1	1	3	1	3	3	1	3	1	1	1	1	3	3	3	2	2	2	1	1	3	1	1	1	2	1	2	2	2	2	2	2	1	2	1
251	2023/5/5 10:48:09	2	1	2	1	3	1	2	3	4	1	1	1	4	1	1	3	3	3	3	3	3	1	1	1	1	3	3	3	2	2	2	1	1	3	1	1	1	2	1	2	2	2	2	1	2	1	1	2
252	2023/5/5 11:00:55	2	2	2	2	2	1	2	3	4	1	1	1	4	1	1	3	1	3	3	1	3	1	1	1	1	3	3	3	2	2	2	1	1	3	2	1	1	1	1	1	2	2	1	2	2	1	1	2
253	2023/5/5 11:06:39	2	1	2	2	2	1	2	3	4	2	2	1	5	1	1	3	3	3	3	1	3	1	1	1	1	3	3	3	2	2	2	1	1	3	1	1	2	2	1	1	2	2	2	2	2	2	1	2
254	2023/5/5 11:13:06	3	1	2	1	3	1	2	3	5	1	1	1	5	1	1	3	1	3	3	1	3	1	1	1	1	3	3	3	2	2	2	1	1	3	1	1	1	1	1	1	2	2	2	2	2	2	1	2
255	2023/5/5 11:19:20	3	1	2	2	2	1	2	3	5	1	1	1	5	1	1	3	1	3	3	1	3	1	1	1	1	3	3	3	2	2	2	1	1	3	1	1	1	1	1	2	2	2	2	2	2	2	1	2
256	2023/5/5 11:26:08	3	1	2	3	2	1	2	3	5	1	1	1	5	1	1	3	1	3	3	1	3	1	1	1	1	3	3	1	2	2	2	1	1	3	1	1	1	1	1	2	2	2	2	2	2	2	1	2
257	2023/5/5 12:17:03	3	1	2	3	2	1	2	3	5	1	1	1	5	1	1	3	1	3	3	1	3	1	1	1	1	1	3	3	2	2	2	1	1	3	2	1	1	2	2	2	2	2	2	2	2	1	2	2
258	2023/5/5 12:29:40	3	1	2	1	3	1	2	3	5	1	1	1	5	1	1	3	1	3	3	1	3	1	1	1	1	3	3	3	2	2	2	1	1	3	1	2	1	1	1	2	2	2	2	2	2	1	2	2
259	2023/5/5 12:40:54	3	1	2	3	2	1	1	3	5	2	1	1	5	1	1	3	1	3	3	1	3	1	1	1	1	1	1	3	2	2	2	1	1	3	1	2	1	2	1	1	2	2	2	2	2	1	1	2
260	2023/5/6 8:24:29	3	1	2	2	2	3	1	3	2	1	1	1	2	3	3	3	3	3	3	3	3	1	1	1	1	1	1	1	1	2	1	1	2	1	1	1	1	1	1	1	1	1	1	1	2	1	1	2
261	2023/5/6 8:45:46	3	2	2	2	2	3	1	3	1	1	1	1	1	1	1	3	3	3	3	3	3	1	1	1	1	3	3	1	1	2	1	1	2	3	2	5	1	1	1	1	2	1	2	1	2	1	1	2
262	2023/5/6 8:55:18	3	2	2	2	2	3	1	3	2	1	1	1	3	3	1	3	3	1	1	3	3	3	3	3	3	1	3	1	2	2	1	1	1	4	2	5	1	1	1	1	2	2	2	1	2	1	1	2
263	2023/5/6 9:14:26	3	1	2	2	2	4	2	3	2	1	1	1	2	3	1	3	3	3	3	3	3	1	1	2	1	3	3	1	2	2	1	2	1	3	2	1	2	2	1	1	1	2	2	1	2	2	2	2
264	2023/5/6 9:18:53	1	1	2	2	2	2	1	3	3	1	1	1	4	1	1	1	1	1	1	3	3	1	1	1	1	3	3	1	2	2	1	2	1	3	2	1	1	1	1	1	2	2	2	1	2	2	2	2
265	2023/5/10 7:48:03	1	2	2	1	3	3	1	3	3	1	1	1	3	3	1	3	1	1	1	3	3	1	1	3	1	3	3	1	2	2	2	2	1	3	2	1	1	1	1	1	2	2	2	1	2	2	1	2
266	2023/5/10 7:53:27	2	2	2	1	3	2	2	3	2	2	2	1	2	1	1	2	2	3	3	3	3	1	1	1	1	3	3	1	2	2	1	2	1	3	2	1	2	1	1	1	2	2	2	1	2	2	1	2
267	2023/5/10 17:16:26	2	3	2	3	3	2	1	3	2	3	3	1	2	1	1	1	1	1	1	3	1	2	1	1	1	3	3	1	2	1	1	2	1	3	2	1	1	1	2	1	2	2	2	1	2	2	1	2
268	2023/5/11 16:56:22	1	3	2	2	2	5	1	3	3	3	3	1	2	1	1	3	3	3	3	1	3	1	1	1	1	1	1	1	1	2	1	1	1	3	2	5	2	1	1	1	2	2	2	1	2	1	1	2
269	2023/5/11 17:11:38	1	3	2	2	2	2	1	3	3	1	1	1	2	3	1	3	3	3	3	3	3	3	3	1	1	3	1	1	2	2	1	2	1	3	2	5	2	1	1	1	2	2	2	1	2	2	2	2
270	2023/5/11 17:44:23	1	4	2	3	3	1	2	3	2	1	1	4	4	1	1	2	1	3	3	1	3	1	1	1	1	1	1	1	1	2	1	1	1	2	1	5	1	2	1	1	1	1	1	1	1	1	1	1
271	2023/5/13 10:02:54	3	4	2	3	3	3	1	3	4	1	1	1	3	1	1	3	1	3	3	1	2	1	1	1	1	1	1	1	1	2	1	1	1	2	1	5	1	1	1	1	2	2	2	1	2	2	1	1
272	2023/5/13 10:06:51	1	4	2	3	3	1	2	3	2	1	1	4	4	1	1	3	3	3	3	3	3	3	1	1	1	1	1	1	1	1	1	1	1	2	1	5	1	1	1	1	1	2	1	1	1	1	1	1
273	2023/5/13 10:15:01	2	1	2	2	2	3	2	3	1	2	2	1	1	1	1	3	2	2	3	1	1	1	1	1	1	3	3	1	2	2	2	2	1	3	2	1	2	2	2	1	2	2	2	1	2	1	1	2
274	2023/5/13 10:21:38	1	2	2	2	2	3	1	3	2	1	2	1	2	3	1	1	1	2	2	3	3	3	3	3	1	1	3	1	2	2	2	2	1	3	2	1	2	1	1	1	1	2	2	1	2	2	1	2
275	2023/5/13 10:36:03	3	1	2	1	1	2	2	3	2	1	2	1	1	2	1	1	1	1	1	2	1	1	1	1	1	1	1	1	2	2	1	1	1	3	1	1	1	2	1	1	1	2	2	1	2	1	1	2
276	2023/5/13 10:40:51	1	2	2	2	2	4	2	3	1	2	2	1	1	1	1	1	1	1	1	1	1	1	1	1	1	1	3	3	2	2	2	1	1	3	2	1	1	1	1	1	2	2	2	1	2	1	1	2
277	2023/5/13 10:45:13	2	1	2	1	3	2	1	3	3	2	2	1	2	3	3	3	3	3	3	3	3	1	1	1	1	2	3	1	1	2	1	2	1	3	2	1	2	2	1	2	2	2	2	1	2	2	1	2
278	2023/5/13 11:00:47	1	2	2	2	2	3	2	3	3	1	3	1	2	3	1	3	3	3	3	3	3	1	1	1	1	3	3	1	2	2	2	2	1	3	2	5	2	1	2	1	2	2	2	1	2	2	1	2
279	2023/5/14 10:26:04	1	3	2	2	2	4	2	3	2	1	1	1	1	3	1	2	3	3	3	3	3	1	1	1	1	1	1	1	2	2	1	2	1	3	1	1	2	2	1	1	2	2	2	1	2	1	1	2
280	2023/5/14 11:24:38	1	3	2	1	2	4	1	3	1	1	1	1	1	1	1	2	1	1	3	1	3	1	2	1	1	2	3	2	1	1	1	1	1	3	1	1	1	2	1	1	2	2	1	1	1	1	1	1
281	2023/5/15 9:30:36	1	1	2	2	2	1	2	3	2	1	1	1	2	1	1	1	1	2	2	1	2	1	1	1	1	3	1	1	2	2	1	1	1	3	2	1	1	1	1	1	1	2	1	1	2	2	1	2
282	2023/5/16 7:50:54	2	2	2	1	3	5	2	3	2	1	3	1	1	3	1	3	3	3	3	3	3	1	1	3	3	3	3	1	2	2	2	2	1	4	2	1	2	1	1	1	2	2	2	1	2	1	1	2
283	2023/5/16 7:54:45	1	2	2	2	2	5	2	3	2	1	1	1	2	3	3	3	1	1	3	3	3	1	1	1	1	1	3	1	2	2	1	2	1	3	2	1	1	1	1	1	2	2	2	2	2	1	1	2
284	2023/5/16 7:59:31	1	1	2	1	3	3	1	3	4	1	1	1	3	1	1	1	1	1	1	1	3	1	1	1	1	3	1	1	2	2	1	2	1	3	2	1	2	1	1	1	2	2	2	1	2	2	2	2
285	2023/5/16 8:38:12	1	2	2	2	2	2	2	3	2	1	1	1	1	3	3	3	3	3	3	3	3	1	3	1	3	2	3	1	2	2	2	2	1	3	2	1	2	2	1	1	2	2	2	1	2	1	1	2
286	2023/5/17 8:29:23	2	1	2	4	2	3	1	3	3	3	3	1	2	1	1	1	1	1	3	3	3	1	1	3	3	3	3	1	2	2	2	2	1	4	1	1	1	1	2	2	2	2	2	1	2	2	2	2
287	2023/5/17 8:36:52	3	2	2	2	2	1	1	3	3	1	1	2	2	2	2	3	3	3	3	3	3	3	1	1	1	3	1	1	2	2	2	2	1	3	2	1	2	2	1	1	2	2	2	2	2	2	2	2
288	2023/5/17 8:42:59	2	2	2	2	2	2	1	3	2	1	1	1	3	2	1	3	2	3	3	3	3	1	3	3	1	3	3	2	2	2	2	2	1	4	2	1	2	2	1	1	2	2	2	1	2	2	2	2
289	2023/5/17 8:47:25	3	2	1	3	3	1	1	3	3	1	1	1	3	3	1	3	3	1	3	1	3	1	1	1	1	1	1	1	2	2	2	2	1	3	2	1	2	1	1	1	2	2	2	1	2	2	1	2
290	2023/5/17 9:53:59	3	1	2	3	3	5	2	3	2	1	1	1	2	3	3	3	3	3	3	3	3	1	1	1	2	3	3	3	2	2	2	2	1	4	2	1	2	1	1	1	2	2	2	1	2	2	2	2
291	2023/5/17 10:05:33	1	3	2	4	2	5	2	3	1	2	2	1	1	1	1	2	1	3	3	1	3	1	1	1	1	1	1	1	1	2	1	1	1	3	1	5	1	1	1	1	1	1	1	1	1	1	1	1
292	2023/5/17 10:13:41	2	4	2	4	2	5	2	3	1	1	1	1	1	1	1	1	1	2	2	1	2	1	1	1	1	1	1	1	1	1	1	1	2	2	1	5	1	1	1	1	2	1	1	1	1	1	1	1
293	2023/5/17 11:12:00	1	2	2	2	2	2	2	3	3	1	1	1	3	3	3	3	3	3	3	3	3	3	3	3	3	3	1	1	1	1	1	1	1	1	2	2	1	1	1	1	1	1	1	1	1	1	1	1
294	2023/5/17 11:14:42	1	3	2	2	2	5	1	3	1	1	1	4	1	1	1	1	1	1	1	1	1	1	1	1	1	1	1	1	1	1	1	1	3	1	1	1	1	1	1	1	1	2	1	1	2	1	1	1
295	2023/5/17 11:18:12	2	2	2	3	3	4	1	3	2	2	2	1	2	1	1	3	2	1	1	3	3	1	3	3	1	1	1	1	1	2	1	1	1	3	1	1	2	1	1	1	2	2	2	1	1	1	1	1
296	2023/5/17 11:21:12	2	2	2	1	3	5	2	3	2	1	1	1	2	3	1	3	1	1	3	1	1	3	3	1	1	1	1	1	1	1	1	1	1	1	1	4	1	1	1	1	1	1	1	1	2	1	1	1
297	2023/5/17 11:26:07	3	1	2	2	2	5	1	3	3	3	3	1	1	1	1	3	1	1	2	1	3	1	1	1	1	1	1	1	1	1	1	1	1	3	1	1	1	1	1	1	1	1	1	1	2	1	1	1
298	2023/5/17 11:27:16	1	2	2	2	2	1	1	3	1	1	1	2	2	2	1	1	2	3	3	1	1	1	1	1	3	1	3	1	1	1	1	1	1	1	1	4	2	2	2	1	1	2	1	1	2	1	1	1
299	2023/5/17 11:27:31	1	2	2	2	2	2	1	3	2	1	1	1	2	1	3	3	3	3	3	3	3	3	3	1	1	1	3	1	1	2	1	1	1	1	2	2	1	1	1	1	1	1	1	1	1	1	1	1
300	2023/5/17 11:29:47	1	3	2	4	2	5	2	3	2	1	1	1	3	1	1	1	1	3	3	3	3	1	1	1	1	1	1	1	1	2	1	1	1	3	1	5	1	1	1	1	2	2	2	1	2	1	1	1
301	2023/5/17 11:30:08	3	3	2	4	2	5	2	1	2	2	2	1	2	1	1	3	1	3	2	1	2	1	1	1	1	1	1	2	2	2	1	1	1	2	1	5	1	1	1	1	2	2	2	1	2	1	1	1
302	2023/5/17 11:31:49	2	2	2	2	2	1	2	3	1	1	1	1	2	3	1	3	1	3	3	3	3	1	1	1	3	1	1	1	1	1	1	1	1	1	1	4	2	1	2	1	1	1	1	1	2	2	1	1
303	2023/5/17 11:33:43	3	3	2	4	2	5	1	3	3	3	2	4	3	1	1	3	1	2	2	3	2	1	3	1	1	3	3	1	2	2	1	1	1	2	2	5	2	2	2	1	2	2	2	1	2	2	2	2
304	2023/5/17 14:47:00	3	2	2	2	2	1	2	3	2	1	1	1	2	3	1	3	3	3	3	3	3	1	1	1	1	1	1	1	1	1	1	1	1	1	1	4	2	1	1	1	1	1	1	1	2	1	1	1
305	2023/5/17 14:51:54	1	3	2	2	2	2	1	2	3	1	1	1	3	1	1	1	1	2	2	1	2	1	1	1	1	1	1	1	1	1	1	1	1	1	1	5	1	1	1	1	2	1	1	1	2	1	1	1
306	2023/5/17 14:52:18	1	1	2	2	2	5	2	3	4	2	2	3	4	3	1	3	3	3	3	3	3	1	3	3	3	1	3	1	2	1	1	1	1	1	2	1	2	1	2	1	2	2	2	1	2	1	1	2
307	2023/5/17 14:54:56	1	3	2	2	2	5	1	2	3	1	1	2	3	1	1	2	2	2	2	1	2	1	1	1	1	1	1	1	1	1	1	1	1	1	1	2	1	1	2	1	1	1	1	1	2	1	1	1
308	2023/5/17 14:56:27	1	2	2	1	3	1	1	3	3	1	1	1	3	1	1	1	1	2	2	1	2	1	1	1	1	1	1	1	1	1	1	1	1	1	1	5	1	1	1	1	1	1	1	1	1	1	1	1
309	2023/5/17 14:56:38	2	2	2	1	2	3	1	3	2	2	1	1	2	3	1	3	3	3	3	3	3	1	1	3	3	1	3	1	2	2	1	1	1	1	2	1	2	1	1	1	2	1	1	1	2	2	1	2
310	2023/5/17 15:01:22	2	2	2	4	2	3	1	3	1	2	2	3	1	2	3	3	1	3	3	1	2	1	1	1	2	2	3	1	1	1	1	1	1	1	2	1	2	1	1	1	2	1	1	1	2	2	1	2
311	2023/5/17 15:03:51	1	2	2	4	2	2	2	3	2	2	2	1	2	1	1	1	3	1	3	1	3	1	1	1	1	1	1	1	2	1	1	1	1	1	2	1	2	1	1	1	2	2	1	1	2	1	1	1
312	2023/5/17 15:05:08	1	2	2	1	3	5	2	3	2	1	1	1	2	3	1	3	3	3	3	3	3	1	1	1	2	1	1	1	1	1	1	1	1	1	2	1	2	1	1	1	1	1	1	1	2	2	1	2
313	2023/5/17 15:06:59	1	2	2	2	2	1	1	3	4	1	1	1	2	1	1	1	1	1	1	1	1	1	1	1	1	1	1	1	1	2	2	1	1	1	1	1	1	1	1	1	1	1	1	1	1	1	1	1
314	2023/5/17 15:07:59	1	2	1	2	2	5	1	2	3	3	3	1	2	2	1	3	1	2	2	1	3	1	1	1	1	3	1	1	2	2	2	2	1	2	2	1	1	1	2	1	1	2	2	1	2	1	1	2
315	2023/5/17 15:09:09	1	1	2	2	2	3	1	3	3	2	2	1	3	3	3	3	3	3	3	3	3	3	1	1	3	1	1	1	1	2	2	1	1	1	1	2	1	1	1	1	1	2	1	1	2	1	1	1
316	2023/5/17 15:09:33	1	1	2	1	1	5	2	3	2	2	1	1	2	3	3	3	3	3	3	3	3	3	3	1	2	3	3	3	2	2	1	1	1	4	2	4	1	2	2	2	2	2	2	1	2	1	2	2
317	2023/5/17 15:09:53	1	2	2	1	1	4	1	3	2	2	3	1	2	3	1	3	3	3	3	3	3	1	3	3	3	1	1	1	2	1	2	1	1	3	2	1	2	1	2	1	2	1	1	1	1	2	2	2
318	2023/5/17 15:12:05	1	2	2	2	2	4	2	3	2	1	1	1	1	1	1	1	1	2	2	1	2	1	1	1	1	1	1	1	1	1	1	1	1	2	1	4	1	1	1	1	2	2	2	1	2	1	1	1
319	2023/5/17 15:13:26	1	4	1	3	3	1	2	3	3	1	1	4	4	1	1	3	1	3	3	1	3	1	1	1	1	3	1	1	1	2	1	1	1	2	2	5	1	1	1	1	1	2	2	1	2	1	2	1
320	2023/5/17 15:13:42	3	2	2	2	2	2	1	3	3	2	1	1	3	3	1	3	3	3	3	3	3	1	2	1	1	3	2	1	1	2	2	1	1	3	2	1	2	1	1	1	2	2	2	1	2	2	2	2
321	2023/5/17 15:14:54	1	2	2	2	2	2	2	3	4	1	1	1	3	3	3	3	3	3	3	3	3	1	1	1	1	1	3	3	2	2	2	2	1	2	2	1	1	2	1	1	1	1	1	2	2	1	1	1
322	2023/5/17 15:15:59	1	3	2	2	2	1	1	3	3	1	1	1	2	1	1	1	1	2	2	1	2	1	1	1	1	1	1	2	1	1	1	1	1	2	1	2	1	1	1	2	2	1	2	2	2	1	1	1
323	2023/5/17 15:18:11	2	3	2	2	2	5	1	3	2	3	2	1	3	1	1	2	2	2	2	1	1	1	1	1	1	1	1	1	1	1	1	1	1	1	1	1	1	1	1	1	1	1	1	1	2	1	1	1
324	2023/5/17 15:18:22	3	1	2	4	2	1	2	3	3	1	1	1	1	1	1	3	1	3	1	1	3	1	1	1	1	3	1	3	2	2	1	1	1	1	1	4	1	1	1	1	2	2	2	1	2	2	1	2
325	2023/5/17 15:19:49	1	3	2	2	2	4	1	2	3	3	3	1	4	3	1	1	1	3	3	1	3	1	1	1	1	1	1	1	2	1	1	2	1	4	2	5	2	1	1	1	2	2	2	1	2	1	1	1
326	2023/5/17 15:20:07	3	1	2	2	2	2	1	3	4	1	1	1	4	3	1	3	3	3	3	3	3	2	2	2	2	1	3	1	2	1	1	1	1	1	1	4	1	1	1	1	2	1	1	1	2	2	2	2
327	2023/5/17 15:20:14	1	2	1	3	4	3	2	3	1	1	1	1	1	3	3	3	3	3	3	3	3	3	1	1	1	1	1	3	2	2	1	1	1	1	1	2	1	1	1	1	1	1	1	1	2	1	1	1
328	2023/5/17 15:22:24	1	2	2	3	3	1	2	3	2	1	1	1	2	3	3	1	1	2	2	1	2	1	1	1	1	1	1	1	1	2	1	1	1	1	1	2	1	2	1	2	1	1	2	2	2	1	1	2
329	2023/5/17 15:24:43	3	2	2	1	3	2	2	3	3	1	1	1	3	3	1	3	3	3	3	3	3	1	1	3	3	1	1	1	1	1	1	1	1	3	1	4	1	1	1	1	2	1	1	1	2	2	2	2
330	2023/5/17 15:24:52	1	3	2	4	2	4	2	3	1	1	2	1	2	3	1	2	1	2	2	3	3	1	1	1	1	1	1	1	1	1	1	1	1	1	1	2	1	1	1	1	1	1	1	1	2	1	1	1
331	2023/5/17 15:25:53	1	2	2	2	2	4	2	2	2	1	1	1	3	1	1	1	1	2	2	1	2	1	1	1	1	1	1	1	1	1	1	1	1	1	1	4	1	1	1	1	2	2	2	1	2	1	1	1
332	2023/5/17 15:26:02	1	2	2	4	2	1	2	3	2	2	2	2	2	1	1	2	1	2	2	1	2	1	1	1	1	1	1	2	1	1	1	1	1	2	1	4	1	1	1	1	2	1	1	1	2	2	1	1
333	2023/5/17 15:27:48	1	2	2	2	2	3	1	3	4	1	1	1	1	3	1	1	1	2	2	1	2	1	1	1	1	1	1	2	1	1	1	1	2	1	1	4	1	1	1	1	2	2	2	1	2	1	1	1
334	2023/5/17 15:28:22	1	2	2	2	2	1	1	2	3	1	1	1	3	1	1	1	1	3	3	3	3	1	1	1	1	1	3	3	2	2	1	1	1	1	1	5	1	1	1	1	2	2	2	1	2	1	1	2
335	2023/5/17 15:30:32	1	2	2	3	3	2	1	3	4	2	1	1	2	3	3	3	3	3	3	3	3	3	3	3	3	3	3	2	1	1	1	2	1	1	1	2	1	1	1	2	1	1	1	1	2	1	1	2
336	2023/5/17 15:32:01	1	2	2	2	2	2	1	3	3	2	2	1	2	3	1	2	2	2	2	3	2	1	3	1	1	3	3	3	2	2	2	1	3	4	2	1	1	2	2	2	2	2	2	1	2	1	2	2
337	2023/5/17 15:32:51	1	1	2	1	2	1	1	3	1	1	1	1	1	2	1	1	1	1	1	1	1	1	1	1	1	1	1	1	1	1	1	1	1	1	1	4	1	1	1	1	1	1	1	1	2	1	1	1
338	2023/5/17 15:34:40	2	1	2	4	2	1	2	3	3	1	1	1	2	1	1	3	1	3	1	1	3	1	1	1	1	3	1	3	2	2	1	1	1	1	1	4	1	1	1	1	2	2	2	1	2	2	1	2
339	2023/5/17 15:34:59	3	1	2	1	1	3	1	3	4	2	3	1	3	3	1	3	3	3	3	1	3	1	1	1	3	1	1	1	2	2	2	2	1	2	2	1	1	1	1	1	2	2	2	1	2	2	1	2
340	2023/5/17 15:35:03	1	2	2	3	3	1	1	3	4	1	1	1	4	1	1	1	1	2	2	1	2	1	1	1	1	1	1	2	1	2	1	1	2	1	1	2	1	1	1	2	2	1	2	1	2	1	1	2
341	2023/5/17 15:36:09	1	4	2	2	2	2	2	2	1	2	1	4	2	1	1	1	1	2	2	1	2	1	1	1	1	1	1	1	1	1	1	1	1	1	1	5	1	1	1	1	1	1	1	1	2	1	1	1
342	2023/5/17 15:36:27	1	2	2	2	2	2	1	3	4	1	1	1	3	3	3	3	3	3	3	3	3	3	3	3	3	3	3	3	2	2	2	2	3	4	2	1	2	2	2	2	2	2	2	2	2	2	2	2
343	2023/5/17 15:37:30	1	2	2	2	2	2	1	3	3	2	1	2	3	2	3	3	3	2	2	3	3	3	3	2	3	3	3	3	1	1	1	1	1	1	2	2	1	1	1	1	1	1	1	1	1	1	1	1
344	2023/5/17 15:39:41	1	2	2	2	2	1	1	3	3	1	1	1	2	3	3	3	3	3	3	3	3	3	3	3	3	3	3	3	2	2	2	2	3	4	2	1	2	2	2	2	2	2	2	2	2	2	2	2
345	2023/5/17 15:41:19	1	2	2	2	2	3	1	2	4	1	1	1	4	1	1	1	1	2	2	1	2	1	1	1	1	1	1	2	1	2	1	1	2	1	1	4	1	1	1	1	2	2	2	1	2	1	1	1
346	2023/5/17 15:41:56	3	3	2	1	3	1	1	2	2	3	2	1	2	3	3	3	1	3	3	1	3	3	3	1	1	3	1	3	1	2	1	1	1	1	1	1	1	2	1	2	2	2	1	1	2	2	2	2
347	2023/5/17 15:41:57	1	2	2	2	2	2	2	3	3	1	1	1	1	1	3	3	3	3	3	3	3	3	3	3	3	3	1	1	1	1	1	1	1	1	2	2	1	1	1	1	1	1	2	1	2	1	1	1
348	2023/5/17 15:42:55	2	1	2	2	2	1	1	3	4	2	2	1	3	1	1	3	1	3	3	1	3	3	1	3	3	3	1	3	2	2	1	1	1	2	1	1	1	2	1	2	2	2	2	1	2	1	1	2
349	2023/5/17 15:43:05	1	2	2	2	2	1	1	3	3	1	1	1	2	3	3	3	3	3	3	3	3	3	3	3	3	3	3	3	2	2	2	2	3	4	2	1	2	2	2	2	2	2	2	2	2	2	2	2
350	2023/5/17 15:46:45	2	2	2	2	2	1	1	3	4	1	1	1	3	3	3	3	3	3	3	1	3	1	1	1	1	1	1	1	2	2	1	1	1	2	2	1	1	1	1	2	2	2	2	1	2	2	1	2
351	2023/5/17 15:47:18	1	1	1	2	2	1	1	1	1	1	1	1	3	1	1	1	1	1	1	1	1	1	1	1	1	1	1	1	1	1	1	1	1	1	1	4	1	1	1	1	1	1	1	1	2	1	1	1
352	2023/5/17 15:48:05	1	3	2	1	3	4	1	3	1	1	2	2	2	1	1	1	3	2	2	2	1	2	1	1	1	1	1	1	1	2	1	1	2	1	1	5	1	1	1	1	1	1	1	1	2	1	1	1
353	2023/5/17 15:50:42	1	1	2	2	2	3	1	3	3	2	2	1	1	1	3	3	3	3	3	3	3	3	1	1	3	1	1	1	1	2	2	1	1	1	1	2	1	1	1	1	1	2	1	1	2	1	1	1
354	2023/5/17 15:51:32	3	3	2	2	2	2	1	3	2	3	3	1	4	3	1	1	1	2	2	1	2	1	1	1	1	1	1	1	1	1	1	1	1	1	1	2	1	1	1	1	1	1	1	1	1	1	1	1
355	2023/5/17 15:52:24	3	1	2	2	2	1	1	3	4	1	1	1	3	3	3	3	1	3	3	1	1	1	1	1	3	1	1	1	2	2	1	1	1	2	2	1	1	1	1	1	2	2	2	1	2	1	1	2
356	2023/5/17 15:53:25	1	3	2	2	2	5	2	3	1	3	1	3	1	1	1	1	1	1	3	3	3	2	1	1	1	1	1	1	1	2	1	1	3	1	1	5	2	1	1	1	1	1	1	1	2	1	1	1
357	2023/5/17 15:54:54	1	2	2	2	2	2	1	3	3	2	1	2	3	2	3	3	3	2	2	3	3	3	3	2	3	3	3	3	1	1	1	1	1	1	2	2	1	1	1	1	1	1	1	1	2	1	1	1
358	2023/5/17 15:58:23	1	2	2	2	2	2	2	3	4	1	1	1	1	3	3	3	3	3	3	3	3	1	1	1	1	3	3	3	2	2	2	2	1	2	2	2	1	2	1	1	1	1	1	2	2	1	1	1
359	2023/5/17 16:03:31	1	2	1	3	4	3	2	3	1	1	1	1	1	3	3	3	3	3	3	3	3	3	1	1	1	1	1	3	2	2	1	1	1	1	1	2	1	1	1	1	1	1	1	1	2	1	1	1
360	2023/5/17 16:06:01	1	3	2	2	2	1	2	3	3	1	1	2	3	2	1	3	3	3	3	1	1	1	2	1	1	1	1	1	2	2	1	1	1	4	2	4	1	2	1	2	2	2	2	1	2	2	1	1
361	2023/5/17 16:08:00	1	3	2	4	2	4	2	3	1	1	2	1	1	1	1	2	1	2	3	3	3	1	1	1	1	1	1	1	1	1	1	1	1	1	1	2	1	1	1	1	1	1	1	1	2	1	1	1
362	2023/5/17 16:13:17	1	2	2	3	3	2	1	3	4	2	1	1	1	3	3	3	3	3	3	3	3	3	3	3	3	3	3	2	1	1	1	1	1	1	1	2	1	1	1	2	1	1	1	1	2	1	1	2
363	2023/5/17 16:13:38	1	2	2	2	2	1	2	2	3	1	1	1	3	3	1	1	1	2	2	1	2	1	1	1	1	1	1	1	1	2	2	2	2	1	2	1	1	2	1	1	2	1	1	1	2	1	1	1
364	2023/5/17 16:19:39	1	2	2	2	2	1	2	3	3	1	1	1	3	1	1	1	2	2	2	1	2	1	1	1	1	1	1	1	1	2	1	1	1	4	1	1	1	1	1	1	1	1	1	1	1	1	1	1
365	2023/5/17 16:21:41	1	4	2	2	2	2	2	3	2	2	2	4	2	1	1	1	1	2	2	1	2	1	1	1	1	1	1	1	1	1	1	1	2	1	1	5	1	1	1	1	1	1	1	1	2	1	1	1
366	2023/5/17 16:25:51	2	2	2	4	2	2	1	3	3	1	1	2	3	3	3	2	3	3	3	3	2	3	3	1	2	2	3	3	2	2	1	1	1	2	2	5	1	2	2	1	1	2	2	1	2	2	2	2
367	2023/5/17 16:27:12	1	2	1	2	2	5	1	2	3	3	3	1	2	2	1	3	1	2	2	1	3	1	1	1	1	3	1	1	2	2	2	2	1	2	2	1	1	1	2	1	1	2	2	1	2	1	1	2
368	2023/5/17 16:27:40	3	3	2	1	3	1	2	3	2	3	2	1	1	3	3	3	1	3	3	1	3	3	3	1	2	3	1	3	1	2	1	1	1	1	1	1	1	2	1	2	2	2	1	1	2	2	2	2
369	2023/5/17 16:30:07	1	1	2	2	2	2	2	3	3	1	1	1	3	3	1	1	1	2	2	1	2	1	1	1	1	1	1	2	1	2	1	1	1	4	2	1	1	2	1	1	2	1	1	1	1	1	1	2
370	2023/5/17 16:32:07	2	2	2	2	2	1	1	3	4	1	1	1	2	3	3	3	3	3	3	1	3	1	1	1	1	1	1	1	2	2	1	1	1	1	2	1	1	1	1	2	2	2	2	1	2	2	1	2
371	2023/5/17 16:33:30	1	4	1	3	3	1	2	3	3	1	1	4	4	1	1	3	1	3	3	1	3	1	1	1	1	3	1	1	1	2	1	1	1	2	2	5	1	1	1	1	1	2	2	1	2	1	2	2
372	2023/5/17 16:34:29	3	1	2	3	2	1	1	3	4	1	1	1	4	3	1	1	1	3	3	1	3	1	1	1	1	1	1	3	1	2	2	2	1	4	2	5	1	2	1	2	2	2	1	1	1	1	1	2
373	2023/5/17 16:35:50	1	1	2	2	2	1	1	3	4	1	1	1	2	3	3	3	1	3	3	1	1	1	1	1	3	1	1	1	2	2	1	1	1	2	2	1	1	1	1	1	2	2	2	1	1	1	1	2
374	2023/5/17 16:39:38	1	2	2	2	2	2	1	3	2	1	1	1	2	3	3	3	3	3	3	3	3	3	3	1	1	1	3	1	1	2	1	1	1	1	2	2	1	1	2	1	1	1	1	1	1	1	1	1
375	2023/5/17 16:40:59	1	3	2	2	2	4	1	2	3	3	3	1	3	1	1	1	1	3	3	1	3	1	1	1	1	1	1	1	2	1	1	2	1	4	2	5	2	1	1	1	2	2	2	1	2	1	1	1
376	2023/5/17 16:45:42	3	3	2	4	2	5	1	3	3	3	2	4	3	1	1	3	1	2	2	3	2	1	3	1	1	3	3	1	2	2	1	1	1	2	2	5	2	2	2	1	2	2	2	1	2	2	2	2
377	2023/5/17 16:47:43	2	2	2	4	2	1	2	3	2	2	2	2	2	1	2	2	1	2	2	1	2	1	2	1	1	1	1	2	1	1	1	1	1	3	2	4	1	1	1	1	2	1	1	1	2	1	1	1
378	2023/5/17 16:49:55	1	3	2	2	2	2	1	2	3	1	1	1	4	3	1	1	1	2	2	1	2	1	1	1	1	1	1	1	1	1	1	1	2	1	1	5	1	1	1	1	2	1	1	1	2	1	1	1
379	2023/5/17 16:53:00	1	2	2	2	2	2	1	3	3	2	2	1	3	1	1	2	2	2	2	3	2	1	3	1	1	3	3	3	2	2	2	1	3	4	2	1	1	2	2	2	2	2	2	1	2	1	2	2
380	2023/5/17 16:54:11	1	2	2	1	3	1	1	3	3	1	1	1	3	3	1	1	1	2	2	1	2	1	1	1	1	1	1	1	1	1	1	1	1	1	1	2	1	1	1	1	1	1	1	1	1	1	1	1
381	2023/5/17 16:58:03	1	2	2	2	2	2	1	3	4	1	1	1	3	3	3	3	3	3	3	3	3	3	3	3	3	3	3	3	2	2	2	2	3	4	2	1	2	2	2	2	2	2	2	2	2	2	2	2
382	2023/5/17 17:01:19	1	2	2	2	2	1	1	3	3	1	1	1	3	3	3	3	3	3	3	3	3	3	3	3	3	3	3	3	2	2	2	2	3	4	2	1	2	2	2	2	2	2	2	2	2	2	2	2
383	2023/5/17 17:04:06	1	2	2	2	2	1	1	3	3	1	1	1	3	3	3	3	3	3	3	3	3	3	3	3	3	3	3	3	2	2	2	2	3	4	2	1	2	2	2	2	2	2	2	2	2	2	2	2
384	2023/5/17 17:05:36	1	2	2	4	2	2	2	3	2	2	2	1	2	3	1	1	3	1	3	1	3	1	1	1	1	1	1	1	2	1	1	1	1	2	2	1	2	1	1	1	2	2	1	1	2	1	1	1
385	2023/5/17 17:08:31	1	3	2	1	3	4	1	3	1	1	2	2	2	1	2	3	2	2	2	1	2	1	1	1	1	1	1	1	1	2	1	1	2	1	1	5	1	1	1	1	1	1	1	1	2	1	1	1
386	2023/5/17 17:13:11	1	3	2	2	2	5	2	3	1	3	3	3	1	1	1	1	1	1	3	3	3	2	1	1	1	1	1	1	1	2	1	1	3	1	2	5	2	1	1	1	1	1	1	1	1	1	1	1
387	2023/5/17 17:16:59	1	3	2	2	2	5	1	3	1	2	1	4	1	1	1	1	1	1	1	1	1	1	1	1	1	1	1	1	1	1	1	1	3	1	1	1	1	1	1	1	1	2	1	1	2	1	1	2
388	2023/5/17 17:22:39	3	4	2	4	2	5	2	1	2	2	2	1	3	1	2	3	1	3	2	1	2	1	1	1	1	1	1	2	2	2	1	1	1	2	1	5	1	1	2	1	2	2	2	1	2	1	1	1
389	2023/5/17 17:27:38	1	4	2	2	2	5	1	2	3	1	2	2	3	1	1	2	2	2	2	1	2	1	1	1	1	1	1	1	1	1	1	1	1	1	1	2	1	1	2	1	1	1	1	1	1	1	1	1
390	2023/5/18 15:29:27	1	2	2	2	2	1	1	3	4	1	1	1	4	1	1	1	1	1	1	1	1	1	1	1	1	1	1	1	1	2	2	1	1	1	1	1	1	1	2	1	1	1	1	1	2	1	1	1
391	2023/5/18 15:34:24	2	3	2	2	2	5	1	3	2	3	2	1	3	1	1	2	2	2	2	1	1	1	1	1	1	1	1	1	1	1	1	1	1	1	1	1	1	1	1	1	1	1	1	1	2	1	1	1
392	2023/5/18 17:51:38	2	2	2	2	2	1	1	3	3	1	1	3	2	1	1	3	1	3	2	1	1	1	1	1	1	1	2	3	1	2	2	2	1	3	2	4	1	1	1	1	1	2	1	1	1	2	1	2
393	2023/5/18 17:59:01	2	1	2	3	3	1	1	3	4	2	1	2	3	1	1	3	3	3	3	3	3	1	1	1	1	1	3	1	1	1	2	1	1	3	1	5	2	1	1	1	2	2	1	1	2	2	1	2
394	2023/5/18 18:07:40	2	2	2	2	2	1	1	3	4	2	2	1	3	2	1	2	1	3	3	3	3	1	3	1	3	1	3	1	1	2	2	1	1	3	2	1	1	1	1	1	1	2	1	1	2	2	2	2
395	2023/5/18 18:11:15	2	2	2	1	3	1	1	3	3	1	2	2	2	1	1	1	1	1	1	1	1	1	1	1	1	1	3	1	1	2	1	1	1	2	1	5	1	1	1	1	1	2	1	1	1	1	1	2
396	2023/5/18 18:20:43	2	1	1	2	2	2	1	2	2	1	1	3	2	1	1	3	1	3	1	1	1	1	1	1	1	1	3	1	1	1	1	1	1	2	1	4	1	1	1	1	1	2	1	1	1	1	1	2
397	2023/5/18 18:25:01	2	1	2	1	3	1	2	3	3	2	2	1	3	2	1	3	3	3	3	3	3	3	3	1	1	1	3	1	1	1	2	2	1	3	2	1	1	1	1	1	1	2	2	1	2	2	1	2
398	2023/5/18 18:28:22	2	2	1	4	2	1	1	2	3	1	1	3	2	1	1	1	1	1	2	1	1	1	1	1	1	1	3	1	1	2	1	1	1	2	1	4	1	1	1	1	1	2	1	2	1	1	1	2
399	2023/5/18 18:37:09	3	2	2	1	3	1	1	3	4	1	1	3	3	1	1	1	1	2	2	1	1	1	1	1	1	1	1	1	1	2	1	1	1	3	2	5	1	1	2	1	1	2	1	1	2	1	1	2
400	2023/5/18 18:56:57	3	2	2	4	2	2	1	3	3	1	2	1	2	1	1	2	2	2	2	1	3	1	1	1	1	1	1	1	1	1	1	1	2	2	2	1	1	1	1	1	1	1	1	1	1	2	1	2
401	2023/5/18 19:05:41	3	2	2	2	2	1	1	3	2	1	1	2	2	1	1	3	1	2	2	1	2	1	1	1	1	1	3	3	1	2	2	1	1	3	1	4	1	2	1	1	2	2	1	2	2	2	2	2
402	2023/5/18 19:09:22	3	1	2	2	2	1	1	3	3	1	1	1	2	1	1	2	3	2	2	1	2	1	1	1	1	1	3	1	1	1	1	1	1	4	1	4	1	1	2	1	1	2	1	1	1	1	1	1
403	2023/5/18 19:12:55	3	2	1	4	2	1	1	2	2	1	1	1	3	1	1	2	1	2	3	3	3	3	3	3	3	3	3	3	2	2	1	1	2	3	1	3	1	1	1	1	1	2	1	1	2	1	1	2
404	2023/5/18 19:25:50	3	2	2	3	3	1	1	1	3	2	2	3	3	1	1	2	2	2	3	3	3	1	1	3	1	3	3	1	1	1	1	1	1	3	1	4	1	1	1	1	1	2	1	1	1	2	2	2
405	2023/5/18 20:50:08	3	2	2	2	2	1	1	3	3	2	1	4	3	1	1	2	1	2	2	1	2	1	1	1	1	1	1	1	1	1	1	1	2	1	1	3	1	1	1	1	1	1	1	1	1	1	1	2
406	2023/5/19 8:47:28	3	1	2	2	2	3	1	3	2	1	1	1	3	2	1	2	3	1	3	1	1	1	1	1	1	1	1	1	2	2	1	1	1	3	2	5	2	1	1	1	1	2	2	1	2	2	1	2
407	2023/5/19 8:53:46	3	2	2	4	2	1	1	3	2	1	2	1	2	3	1	2	1	3	3	1	3	1	1	1	1	1	1	1	2	2	1	1	2	1	1	5	1	1	1	1	2	2	2	1	2	2	1	2
408	2023/5/19 9:01:08	2	1	2	1	3	1	1	3	2	1	1	3	3	3	1	1	1	1	1	1	1	1	1	1	1	3	3	1	2	2	1	2	1	3	2	5	1	1	1	1	2	2	2	1	2	2	1	2
409	2023/5/19 9:10:53	1	2	2	3	3	2	2	3	2	2	2	1	1	1	1	3	3	3	3	1	3	1	1	1	1	2	1	1	1	2	1	1	1	3	1	1	1	1	1	1	2	2	2	1	2	2	1	2
410	2023/5/19 10:34:11	1	1	2	3	3	1	2	3	2	1	1	1	2	2	1	2	1	3	3	3	3	1	1	1	1	1	1	1	2	2	1	1	1	3	2	1	1	2	1	1	2	2	2	1	2	2	1	2
411	2023/5/19 10:42:59	1	2	2	2	2	1	1	3	4	1	1	1	3	3	1	1	1	2	3	1	1	1	1	1	1	1	1	1	1	2	1	1	2	3	1	5	1	1	1	1	2	2	2	1	2	1	1	1
412	2023/5/19 10:49:11	1	3	2	2	2	5	2	3	2	2	2	1	2	1	1	2	1	1	2	1	1	1	1	1	1	1	1	1	1	1	1	1	1	2	1	5	1	1	1	1	2	2	2	1	1	1	1	1
413	2023/5/19 11:00:19	2	1	2	4	2	1	1	3	3	1	1	1	3	3	1	3	3	3	3	1	1	1	1	1	1	1	1	3	2	2	1	1	1	2	1	1	2	1	1	1	2	2	2	1	2	1	1	1
414	2023/5/19 11:24:06	1	1	2	1	3	1	2	3	2	3	2	1	1	3	1	1	1	1	3	1	1	3	1	1	1	1	1	1	2	2	1	2	1	3	1	1	2	1	1	1	2	2	2	1	2	2	1	2
415	2023/5/19 11:27:52	1	2	2	4	2	3	2	3	1	2	2	1	1	1	1	2	1	2	3	1	1	1	1	1	1	2	3	1	1	2	1	1	1	3	1	5	1	1	1	1	2	2	2	1	2	1	1	1
416	2023/5/19 11:34:15	1	1	2	4	2	3	2	3	2	1	1	1	2	1	1	1	1	1	1	1	3	1	1	1	1	1	1	1	1	2	1	1	1	2	1	5	1	1	1	1	2	2	2	1	2	1	1	1
1	2023/4/4 15:05:46	1	1	2	2	2	3	1	3	4	3	1	1	-3	1	1	3	1	3	3	1	1	1	1	1	1	1	1	1	2	2	1	1	1	2	2	1	1	1	1	1	2	1	2	1	2	1	1	2
2	2023/4/5 7:22:20	3	2	2	3	3	1	1	3	4	1	1	1	3	1	3	2	1	2	2	1	2	1	1	1	1	1	1	1	1	1	1	1	1	3	1	5	1	1	1	1	2	2	2	1	2	1	1	2
3	2023/4/5 7:29:05	2	2	2	4	2	1	1	3	3	1	1	1	2	1	1	2	1	2	2	1	2	1	1	1	1	1	1	1	1	1	1	1	1	3	1	4	1	1	1	1	1	2	2	1	2	1	1	2
4	2023/4/5 7:41:35	3	2	2	2	2	1	1	3	4	3	2	1	3	1	3	2	1	2	2	1	2	1	1	1	1	1	1	1	1	1	1	1	1	3	1	5	1	1	1	1	1	2	2	1	2	1	1	2
5	2023/4/5 7:49:27	3	2	2	2	2	1	1	3	3	2	2	1	3	1	3	2	1	2	2	1	2	1	1	1	1	1	1	1	1	1	1	1	1	3	1	5	1	1	1	1	2	2	2	1	2	1	1	2
6	2023/4/5 8:43:42	3	2	2	1	3	1	1	3	3	1	1	1	3	1	3	2	1	2	2	1	2	1	1	1	1	1	1	1	1	1	1	1	1	3	1	4	1	1	1	1	1	2	2	1	2	1	1	2
7	2023/4/5 8:49:57	3	1	2	2	2	1	1	3	3	1	1	1	3	1	3	2	1	2	2	3	2	1	1	1	1	1	1	1	2	2	1	1	1	3	1	5	1	1	1	1	2	2	2	1	2	1	1	2
8	2023/4/5 9:08:40	3	2	2	2	2	1	1	3	4	2	1	1	4	1	3	2	1	2	2	3	2	1	1	1	1	1	1	1	1	1	1	1	1	3	1	5	1	1	1	1	2	2	2	1	2	1	1	2
9	2023/4/5 9:14:16	3	1	2	2	2	1	1	3	4	1	1	1	4	1	3	2	1	2	2	3	2	1	1	1	1	1	1	1	2	1	1	1	1	3	1	4	1	1	1	1	2	2	2	1	2	1	1	2
10	2023/4/5 9:30:10	3	2	2	2	2	1	1	3	3	2	1	1	2	1	1	2	1	2	2	1	2	1	1	1	1	1	1	1	1	1	1	1	1	3	1	5	1	1	1	1	2	2	2	1	1	1	1	2
11	2023/4/5 9:36:15	1	2	2	2	2	2	1	3	2	1	2	1	3	1	1	2	1	2	2	3	2	1	1	1	1	1	1	1	1	1	1	1	1	3	1	4	1	1	1	1	2	2	2	1	2	1	1	2
12	2023/4/5 16:31:27	2	2	2	4	2	1	1	3	4	1	1	1	4	1	3	2	2	2	2	1	2	1	1	1	1	1	3	1	2	2	1	1	1	3	1	5	1	1	1	1	2	2	2	1	2	1	1	2
13	2023/4/5 16:37:14	1	2	2	4	2	4	2	3	2	1	2	1	2	1	1	2	1	2	2	1	3	1	1	1	1	1	1	1	1	1	2	1	1	2	1	4	1	1	1	1	2	2	2	1	1	1	1	2
14	2023/4/5 16:42:08	2	1	2	4	2	2	1	3	4	1	1	1	4	1	3	2	1	2	2	3	2	1	1	1	1	1	3	1	2	2	1	1	1	3	1	5	1	1	1	1	2	2	2	1	2	1	1	2
15	2023/4/5 16:50:11	1	1	1	2	2	1	1	3	4	1	2	1	3	1	3	2	1	2	2	1	2	1	1	1	1	1	3	1	1	2	1	1	1	3	2	4	1	1	1	1	2	2	2	1	2	1	1	2
16	2023/4/5 16:55:11	1	2	2	4	2	1	1	3	2	1	1	1	2	1	1	2	1	2	2	1	2	1	1	1	1	1	1	1	1	1	1	1	2	2	1	4	1	1	1	1	2	2	2	1	2	1	1	2
17	2023/4/5 17:04:00	3	2	1	4	2	2	1	3	2	1	1	1	3	1	2	2	1	2	2	1	2	1	1	1	1	1	3	1	1	1	1	1	1	2	1	4	1	1	2	1	2	2	2	1	2	1	1	2
18	2023/4/5 17:08:15	2	2	2	4	2	5	1	3	3	1	1	1	3	1	1	2	1	2	2	1	2	1	1	1	1	1	3	1	1	1	1	1	1	2	1	4	1	1	1	1	2	2	2	1	1	1	1	2
19	2023/4/5 17:12:32	1	2	1	4	2	5	2	3	2	1	1	1	2	1	1	2	1	2	2	1	2	1	1	1	1	1	3	1	1	1	1	1	1	1	1	4	1	1	1	1	1	2	2	1	1	1	1	1
20	2023/4/5 17:17:09	2	2	2	1	3	1	1	3	3	1	1	1	3	1	3	2	1	2	2	3	2	1	1	1	1	1	3	1	1	2	1	1	1	3	1	4	1	1	1	1	2	2	2	1	2	1	1	2
21	2023/4/5 17:24:31	2	1	2	2	2	1	1	3	4	1	1	1	4	1	3	2	1	2	2	3	2	1	1	1	1	1	3	1	2	2	1	1	1	3	1	5	1	1	1	1	2	2	2	1	2	1	1	2
22	2023/4/6 7:25:12	3	1	2	2	2	1	1	3	3	1	1	1	2	1	1	2	1	2	2	3	1	1	1	1	1	1	3	1	2	2	1	1	1	3	1	5	1	1	1	1	2	2	2	1	2	1	1	2
23	2023/4/6 7:33:47	3	2	1	2	2	1	1	3	4	1	1	1	2	1	1	2	1	2	2	3	2	1	1	1	1	1	3	1	2	2	1	1	1	3	1	5	1	1	1	1	2	2	2	1	2	1	1	2
24	2023/4/6 7:38:53	1	2	2	4	2	5	2	3	2	2	1	1	2	1	1	2	1	2	2	3	2	1	1	1	1	1	3	1	1	1	1	1	1	2	1	4	1	1	1	1	2	1	1	1	2	1	1	2
25	2023/4/6 7:43:36	3	2	2	4	2	5	2	3	2	2	2	1	2	1	1	2	1	2	2	1	2	1	1	1	1	1	1	1	1	1	1	1	1	2	1	5	1	1	1	1	2	1	1	1	1	1	1	1
26	2023/4/6 7:48:14	3	2	2	2	2	1	1	3	4	1	1	1	4	1	1	3	1	2	2	3	2	1	1	1	1	1	3	1	1	2	1	1	1	2	1	5	1	1	1	1	2	2	2	1	2	1	1	2
27	2023/4/6 8:27:38	3	1	2	2	2	1	1	3	3	1	1	1	2	1	1	2	1	2	2	3	1	1	1	1	1	1	3	1	1	1	1	1	1	2	1	5	1	1	1	1	1	1	1	1	1	1	1	1
28	2023/4/6 8:39:18	3	4	2	2	2	2	1	3	2	1	1	1	2	1	1	2	1	2	2	1	1	1	1	1	1	1	1	1	1	1	1	1	1	1	1	4	1	1	1	1	2	1	1	1	1	1	1	1
29	2023/4/6 8:45:12	3	2	2	2	2	4	1	3	3	3	3	1	3	1	1	2	1	2	2	1	2	1	1	1	1	1	3	1	1	1	1	1	1	2	1	5	1	1	1	1	2	1	1	1	2	1	1	2
30	2023/4/6 8:51:54	1	4	2	2	2	2	2	2	3	1	1	4	2	2	2	2	2	2	2	2	2	1	1	1	1	1	1	2	1	1	1	1	3	2	1	4	1	1	1	2	2	1	1	1	2	1	1	1
31	2023/4/6 9:00:20	2	2	1	2	2	1	1	3	2	1	1	2	2	1	1	2	1	2	2	3	2	1	1	1	1	1	3	1	1	1	1	1	1	2	1	4	1	1	1	1	2	1	1	1	2	1	1	2
32	2023/4/6 9:13:46	3	1	2	2	2	1	1	3	2	1	1	1	2	1	1	2	2	2	2	1	1	1	1	1	1	1	1	1	1	2	1	1	1	2	1	4	1	1	1	1	2	2	2	1	2	1	1	2
33	2023/4/6 9:19:27	3	1	1	2	2	3	1	3	2	1	1	4	2	1	1	2	1	2	2	3	2	1	1	1	1	1	3	1	2	2	1	1	1	2	1	4	1	1	1	1	2	2	2	1	1	1	1	2
34	2023/4/6 9:21:12	3	3	2	1	4	4	1	3	4	3	3	4	3	2	1	3	1	3	2	1	3	2	1	2	2	1	1	1	1	2	1	1	1	2	1	5	1	1	2	1	2	1	2	1	2	2	1	2
35	2023/4/6 9:23:31	3	2	1	2	2	5	1	3	2	1	1	4	2	1	1	2	1	2	2	3	2	1	1	1	1	1	3	1	1	1	1	1	1	1	1	4	1	1	1	1	2	2	2	1	2	1	1	2
36	2023/4/6 9:28:41	3	1	1	3	3	1	1	3	5	1	1	1	5	1	3	2	1	2	2	3	2	1	1	1	1	1	3	1	2	2	1	1	1	3	1	5	1	1	1	1	2	2	2	2	2	1	1	2
37	2023/4/6 9:33:56	3	3	2	1	3	4	1	3	3	2	2	4	3	1	1	1	1	3	2	1	2	1	1	2	2	1	1	1	1	2	1	1	2	3	1	2	1	1	2	1	2	1	2	1	2	2	1	1
38	2023/4/6 9:36:19	1	2	2	2	2	1	1	3	4	2	1	1	3	1	1	2	1	2	2	1	2	1	1	1	1	1	3	1	2	2	1	1	1	2	1	5	1	1	1	1	1	2	2	1	2	1	1	2
39	2023/4/6 9:43:47	3	2	1	2	2	1	1	3	5	1	1	1	4	1	1	2	1	2	2	3	2	1	1	1	1	1	3	1	1	1	1	1	1	2	1	4	1	1	1	1	2	1	1	1	2	1	1	2
40	2023/4/6 10:02:58	3	2	2	2	2	4	1	3	5	1	1	1	4	1	1	2	1	3	3	3	3	1	1	2	2	3	1	2	2	2	1	1	1	3	2	5	1	2	1	2	2	2	2	1	2	2	1	2
41	2023/4/6 10:14:15	1	3	2	2	2	4	1	3	3	1	1	4	2	1	1	1	1	3	3	1	2	1	1	1	2	1	1	2	1	2	1	1	2	2	1	4	1	1	1	2	2	1	1	1	2	1	1	1
42	2023/4/6 10:27:03	2	2	2	3	3	5	1	3	3	1	1	2	4	1	1	1	1	3	3	1	2	1	1	3	2	1	3	3	2	2	1	1	2	3	1	5	1	2	1	1	2	2	2	1	2	2	2	2
43	2023/4/6 10:31:47	1	2	2	2	2	3	2	3	2	1	1	1	2	1	3	2	1	2	2	3	2	1	1	1	1	1	3	1	1	2	1	1	1	2	1	5	1	1	1	1	1	2	2	1	2	1	1	2
44	2023/4/6 10:33:26	1	2	2	2	2	4	2	3	4	1	1	1	4	1	1	1	1	3	3	1	3	1	1	1	2	1	1	1	2	2	1	1	1	2	1	2	1	1	2	1	2	2	2	2	2	2	1	2
45	2023/4/6 10:37:02	3	2	2	2	2	1	1	3	4	2	1	1	2	1	1	2	1	2	2	3	2	1	1	1	1	1	3	1	2	2	1	1	1	3	1	5	1	1	1	1	2	1	2	1	1	1	1	2
46	2023/4/6 10:40:31	1	2	2	2	2	1	1	3	5	1	1	1	3	1	1	2	1	2	2	1	2	1	1	1	1	1	3	1	2	2	1	1	1	2	1	4	1	1	1	1	2	1	1	1	2	1	1	2
47	2023/4/6 10:44:09	2	2	2	2	2	3	2	3	2	1	1	1	2	1	1	2	1	2	2	1	2	1	1	1	1	1	3	1	1	1	1	1	1	2	1	4	1	1	1	1	2	1	1	1	1	1	1	2
48	2023/4/6 10:45:30	3	2	2	2	2	4	2	3	2	2	2	1	3	1	1	3	1	3	3	1	2	1	1	2	2	3	3	1	2	2	1	1	1	3	1	5	2	2	2	1	2	2	2	2	2	2	1	1
49	2023/4/6 10:47:19	1	2	1	2	2	5	1	3	2	2	2	1	2	1	1	2	1	2	2	1	2	1	1	1	1	1	1	1	1	1	1	2	2	2	1	5	1	1	1	1	2	1	1	1	1	1	1	2
50	2023/4/6 10:56:59	1	2	2	2	2	4	2	3	2	1	1	1	1	1	1	2	1	3	3	1	2	1	1	2	2	1	1	1	2	2	1	1	1	3	2	1	2	2	2	1	1	2	2	1	2	2	1	1
51	2023/4/6 11:13:39	1	2	2	2	2	5	1	3	2	1	2	3	4	2	1	1	1	2	2	1	2	1	1	1	1	1	1	1	1	1	1	1	1	2	1	4	1	2	1	1	1	1	1	1	2	2	2	1
52	2023/4/6 11:18:14	1	1	2	3	2	5	2	3	3	1	1	4	4	2	1	1	1	2	2	1	2	1	1	1	1	1	1	1	1	2	1	1	1	3	1	4	1	1	1	1	1	1	1	1	1	1	1	1
53	2023/4/6 11:19:18	1	2	1	4	2	5	1	3	1	1	1	1	2	1	1	2	1	2	2	1	2	1	1	1	1	1	3	1	1	1	1	1	3	1	1	4	1	1	1	1	2	1	1	1	1	1	1	2
54	2023/4/6 11:23:32	3	1	2	1	3	4	1	3	3	1	1	1	3	3	3	3	3	3	3	3	3	3	3	3	3	3	3	3	2	2	1	1	1	4	2	1	2	2	2	2	2	2	2	1	1	1	1	2
55	2023/4/6 11:26:05	2	2	1	2	2	5	1	3	2	1	1	4	2	1	1	2	1	2	2	1	1	1	1	1	1	1	1	1	1	2	1	1	3	1	1	5	1	1	1	1	2	1	1	1	1	1	1	2
56	2023/4/6 11:37:37	3	2	2	2	2	4	1	3	5	1	1	1	5	1	1	1	1	1	2	1	2	1	1	2	2	1	1	1	2	2	1	1	2	4	2	1	2	2	1	1	2	1	2	1	2	2	1	2
57	2023/4/6 11:38:43	2	1	1	2	2	1	2	3	2	1	1	1	1	1	1	2	1	2	2	1	2	1	1	1	1	1	3	1	2	2	1	1	2	2	1	5	1	1	1	1	2	1	1	1	1	1	1	2
58	2023/4/6 11:41:59	3	2	2	2	2	4	1	3	4	1	1	1	2	1	1	1	1	3	3	1	2	1	1	2	2	1	1	1	2	2	1	1	2	4	1	4	1	1	1	1	2	1	2	1	2	2	1	2
59	2023/4/6 11:52:32	2	2	2	1	3	4	1	3	4	1	1	1	5	1	1	2	1	2	3	3	2	1	1	1	1	1	1	2	2	2	1	1	3	1	1	4	1	1	2	1	2	1	2	1	2	1	1	2
60	2023/4/6 11:59:40	1	1	2	1	3	4	2	3	3	1	1	1	3	1	1	1	1	1	2	1	2	1	1	1	2	1	1	1	1	2	1	1	2	1	2	5	1	1	2	1	2	2	2	2	2	2	2	2
61	2023/4/6 12:27:04	2	3	2	2	2	4	1	3	4	1	1	1	4	1	1	2	1	3	3	1	2	1	1	1	1	1	1	1	2	2	1	1	2	1	1	5	1	1	1	1	2	1	2	1	2	2	1	2
62	2023/4/6 12:32:01	3	2	2	2	2	4	1	3	5	1	1	1	5	1	1	1	1	3	3	1	3	1	1	2	1	1	1	1	2	2	1	1	3	1	1	2	1	1	1	1	2	2	2	1	2	2	1	2
63	2023/4/6 12:54:07	2	3	2	2	2	4	1	1	4	1	1	4	2	1	1	1	1	1	3	1	2	1	1	1	1	1	1	2	1	2	1	1	2	1	1	4	1	2	1	2	2	2	2	1	2	2	1	1
64	2023/4/6 12:58:27	2	2	2	2	2	4	1	3	3	1	1	4	4	1	1	1	1	2	2	1	2	1	1	1	1	1	1	1	1	2	1	1	3	1	1	4	1	1	1	1	2	1	2	1	2	2	1	2
65	2023/4/6 13:03:42	2	2	1	3	3	1	1	3	2	2	1	1	2	1	1	2	1	2	2	1	2	1	1	1	1	1	1	1	1	1	1	1	3	2	1	4	1	1	1	1	2	1	1	1	1	1	1	2
66	2023/4/6 13:07:47	1	2	1	2	2	5	2	3	1	1	1	1	1	1	1	2	1	2	2	1	2	1	2	1	1	1	3	1	1	1	1	1	3	1	1	4	1	1	1	1	2	1	1	1	1	1	1	2
67	2023/4/6 13:08:19	1	2	2	2	2	4	1	3	3	1	1	4	3	1	1	1	1	1	2	1	2	1	1	1	1	1	1	2	1	2	1	1	3	1	1	2	1	1	1	2	2	1	2	1	2	1	1	1
68	2023/4/6 13:36:57	3	1	2	3	3	1	1	3	2	1	1	1	2	1	1	2	1	2	2	1	2	1	1	1	1	1	3	1	2	2	1	1	3	2	1	4	1	1	1	1	2	2	2	1	1	1	1	2
69	2023/4/6 13:40:57	3	1	1	3	3	1	1	3	2	1	1	1	2	1	1	2	1	2	2	3	2	1	1	1	1	1	3	1	2	2	1	1	3	2	1	4	1	1	1	1	2	2	2	1	1	1	1	2
70	2023/4/6 13:58:45	1	4	1	2	2	5	1	1	1	3	3	4	2	1	1	2	2	2	2	1	2	1	1	1	1	1	1	1	1	1	1	1	3	1	1	4	1	1	1	1	1	1	1	1	1	1	1	1
71	2023/4/6 14:02:26	1	2	1	2	2	5	1	1	2	1	1	4	2	1	1	2	1	2	2	1	2	1	1	1	1	1	1	1	1	1	1	1	3	1	1	4	1	1	1	1	1	1	1	1	1	1	1	1
72	2023/4/6 14:05:41	1	2	1	4	2	5	1	3	2	1	1	1	2	1	1	2	1	2	2	1	2	1	1	1	1	1	1	1	1	1	1	2	3	1	1	5	1	1	1	1	2	1	1	1	1	1	1	2
73	2023/4/6 14:23:36	2	3	1	2	2	5	1	1	2	2	2	4	2	1	1	2	1	2	2	1	2	1	1	1	1	1	1	1	1	1	1	1	3	1	1	4	1	2	1	1	1	1	1	1	2	1	1	2
74	2023/4/6 16:23:33	3	2	2	3	3	4	2	3	4	1	1	1	5	1	1	1	1	1	2	1	2	1	1	1	1	1	3	2	2	2	1	1	2	4	2	1	1	1	1	1	2	2	2	1	2	2	1	2
75	2023/4/6 16:32:53	1	2	2	2	2	4	2	3	3	1	1	1	4	1	1	1	1	1	2	1	2	1	1	1	1	1	1	2	2	2	1	1	2	4	1	4	1	1	1	1	2	2	2	1	2	2	2	2
76	2023/4/6 16:41:23	2	2	2	2	2	4	1	3	4	1	1	1	5	1	1	1	1	1	2	1	2	1	1	1	1	1	1	2	1	2	1	1	3	2	1	1	1	1	1	2	2	1	1	2	2	2	1	2
77	2023/4/6 16:49:22	3	1	2	2	2	4	2	3	3	1	1	1	4	1	1	3	3	3	3	3	3	3	3	1	1	1	2	1	2	2	1	1	3	1	2	1	1	2	1	1	2	2	2	1	2	2	1	2
78	2023/4/6 16:54:09	3	2	2	2	2	4	1	3	4	1	1	1	4	1	1	1	1	3	3	3	3	1	1	1	1	3	3	1	2	2	1	1	3	4	2	1	1	2	1	2	2	2	2	1	2	2	1	2
79	2023/4/6 17:03:27	1	2	2	1	3	4	2	3	3	1	1	1	4	1	1	3	1	3	3	1	2	1	1	1	1	1	1	2	2	2	1	1	3	4	1	5	1	1	1	2	2	2	2	1	2	2	1	2
80	2023/4/6 17:27:28	1	2	2	3	3	4	1	3	2	1	2	4	4	1	1	2	1	2	2	1	2	1	1	1	1	1	1	2	1	1	1	1	3	3	1	4	1	1	1	2	2	1	1	1	2	1	1	1
81	2023/4/6 18:43:41	2	2	2	4	2	4	1	3	5	1	2	1	2	1	1	3	1	1	3	1	2	1	1	1	1	1	1	2	1	1	1	1	1	3	2	5	1	1	1	1	2	1	1	2	2	2	1	1
82	2023/4/6 18:50:35	2	1	2	4	2	4	1	3	3	1	1	1	1	3	1	3	1	3	3	1	3	2	3	1	1	1	1	1	2	2	1	1	1	3	2	5	1	2	1	1	2	2	2	2	2	2	1	2
83	2023/4/7 8:19:51	2	1	2	2	2	4	1	3	4	1	1	1	4	3	1	3	1	3	3	3	3	2	3	3	3	3	1	3	2	2	1	1	1	2	2	1	2	2	2	1	2	2	2	2	2	2	1	2
84	2023/4/7 8:33:02	3	2	2	2	2	5	1	1	5	1	1	1	4	1	1	2	1	3	3	1	2	1	1	1	3	1	1	1	1	2	1	1	2	3	2	2	1	1	1	1	2	1	1	1	2	2	1	1
85	2023/4/7 8:41:48	1	3	2	2	2	5	2	3	2	1	1	1	1	1	1	3	1	3	3	1	3	1	1	1	2	1	3	2	1	2	1	1	1	3	1	5	1	1	2	1	2	2	2	1	2	2	1	1
86	2023/4/7 9:00:53	1	2	2	2	2	5	1	3	5	1	1	1	5	1	1	3	1	3	3	1	2	1	1	1	1	1	1	1	1	2	1	1	2	2	1	4	1	1	1	1	2	1	2	1	2	1	1	2
87	2023/4/7 9:09:01	1	3	2	2	2	5	1	3	4	2	1	1	3	1	1	3	1	3	2	1	2	1	1	1	1	1	1	1	1	2	1	1	3	2	1	4	1	1	1	2	2	1	1	1	2	1	1	1
88	2023/4/7 9:17:45	3	1	2	1	3	4	1	3	5	1	1	1	5	3	1	3	2	3	3	3	3	3	3	3	3	3	3	1	2	2	1	1	1	4	2	5	2	1	2	1	2	2	2	2	2	2	2	2
89	2023/4/7 9:29:55	1	2	2	2	2	4	1	3	3	1	1	1	2	2	1	2	1	1	3	1	2	1	2	1	2	1	3	1	2	2	1	1	2	4	2	5	2	1	1	1	2	1	2	1	2	1	1	2
90	2023/4/7 9:46:50	2	1	2	1	1	4	1	3	4	1	1	1	3	3	1	3	3	3	3	1	3	3	3	2	3	3	3	1	2	2	2	1	1	4	2	2	2	1	2	1	2	2	2	2	2	2	2	2
91	2023/4/7 9:56:21	2	1	2	1	3	3	1	6	5	1	1	1	5	3	1	3	1	3	3	1	3	1	3	3	3	3	1	1	2	2	1	2	1	4	2	1	2	2	2	1	2	2	2	1	2	2	1	2
92	2023/4/7 10:02:24	3	1	2	1	3	2	1	2	4	2	2	1	4	1	1	3	3	2	2	1	2	1	2	1	1	3	1	3	1	1	1	1	3	3	2	1	1	1	1	2	2	2	2	1	2	1	2	2
93	2023/4/7 10:17:02	3	2	2	4	2	5	2	3	3	1	1	3	2	1	1	1	1	1	2	1	1	1	1	1	1	1	1	1	1	2	1	1	2	3	2	2	1	1	1	1	2	1	1	1	2	1	1	2
94	2023/4/7 10:28:58	1	1	2	4	2	4	2	3	3	1	1	4	4	1	1	2	1	1	3	1	2	1	1	1	1	1	1	2	2	2	1	1	1	3	2	5	1	1	1	1	2	2	2	1	2	2	1	2
95	2023/4/7 10:36:50	1	2	2	2	2	4	2	3	4	1	1	1	4	1	1	1	1	1	2	1	2	1	1	1	1	1	1	2	1	2	1	1	2	2	1	2	1	1	1	1	2	2	2	1	2	2	1	2
96	2023/4/7 10:42:56	2	2	2	3	2	2	1	2	2	2	1	2	5	1	1	3	2	3	2	3	2	1	1	1	1	1	1	1	2	1	1	1	1	3	1	4	1	2	1	1	1	2	2	1	1	1	1	1
97	2023/4/7 10:46:03	2	1	2	1	3	4	1	3	5	1	1	4	2	1	1	1	1	1	2	1	2	1	1	1	1	1	1	1	2	2	1	1	2	1	1	4	1	1	1	2	2	1	1	1	2	1	1	2
98	2023/4/7 10:53:16	1	2	1	4	2	3	2	2	2	2	1	2	4	1	1	1	1	2	2	1	2	1	1	1	2	1	1	2	1	2	1	1	3	2	1	4	1	1	1	1	1	1	1	1	1	1	1	1
99	2023/4/7 10:54:04	3	1	2	3	3	5	1	3	5	1	1	1	4	1	1	3	1	2	3	1	3	1	3	3	3	1	1	1	2	2	1	1	2	3	2	2	1	2	1	1	2	1	1	1	2	1	1	2
100	2023/4/7 11:03:06	1	2	2	2	2	1	1	3	5	2	3	2	3	3	3	3	1	3	3	1	3	1	1	1	1	3	1	3	2	2	1	1	1	3	2	6	1	2	1	1	2	2	2	1	2	1	1	1
101	2023/4/7 11:03:13	2	1	2	3	1	3	1	6	3	1	2	1	2	1	1	3	1	3	3	1	3	1	3	1	3	3	1	1	2	2	1	1	3	3	2	5	2	2	1	1	2	2	2	1	2	1	1	2
102	2023/4/7 11:03:42	1	3	2	4	3	4	1	2	2	1	2	2	5	1	1	2	2	3	3	3	2	2	2	2	2	1	1	1	1	1	1	1	2	2	1	5	1	1	1	1	1	1	1	1	1	1	1	1
103	2023/4/7 11:15:24	2	3	2	4	2	5	1	3	4	2	2	4	1	1	1	1	1	1	2	1	2	1	1	1	1	1	1	1	1	2	1	1	2	1	1	2	1	1	1	1	2	1	1	1	2	1	1	1
104	2023/4/7 11:54:29	2	1	1	2	2	3	2	2	2	2	2	1	4	1	1	3	3	1	1	1	3	3	3	3	3	3	1	2	1	1	1	1	3	2	1	5	1	1	1	1	1	2	2	1	2	2	2	2
105	2023/4/7 12:00:36	2	2	2	1	1	1	1	2	4	1	1	1	3	1	1	3	3	3	3	3	3	3	3	3	1	1	3	3	1	1	1	1	3	3	2	5	1	1	1	1	1	2	2	1	2	2	2	2
106	2023/4/7 12:10:10	3	1	1	1	3	1	2	2	4	2	2	1	4	1	1	3	3	3	3	1	3	1	1	1	1	1	1	2	2	2	1	1	3	1	2	4	1	2	1	1	1	2	2	1	2	2	2	2
107	2023/4/7 12:17:34	1	2	1	4	2	5	2	2	3	1	1	3	2	1	1	2	2	2	3	3	3	3	3	1	1	1	1	3	1	1	1	1	1	1	1	4	1	1	1	2	2	1	1	1	2	2	2	2
108	2023/4/7 13:07:11	1	2	2	2	2	3	2	2	3	1	1	3	3	1	1	3	3	2	2	1	2	1	1	1	1	1	1	1	1	1	1	1	2	1	1	5	1	1	1	1	1	2	1	1	2	2	2	2
109	2023/4/7 13:12:37	1	2	1	4	2	3	2	2	3	2	2	2	2	1	1	2	3	2	2	1	2	1	1	1	1	1	1	1	1	1	1	1	1	2	1	5	1	1	1	1	1	1	1	1	2	2	2	2
110	2023/4/7 13:18:41	3	1	2	1	3	2	1	2	5	2	1	3	5	1	1	3	3	3	3	1	3	3	1	1	1	1	1	1	1	2	1	1	1	3	1	5	1	1	1	1	1	2	2	1	2	2	2	2
111	2023/4/7 13:26:19	2	1	2	2	2	3	1	2	3	1	1	2	3	1	1	3	3	2	3	1	3	1	1	1	1	1	1	1	1	1	1	1	2	3	1	5	1	1	1	1	1	2	2	1	2	2	2	2
112	2023/4/7 13:45:04	1	1	1	2	2	5	2	2	3	1	1	4	3	1	1	3	3	3	3	1	3	3	3	1	1	1	1	3	2	1	1	1	1	2	1	5	1	1	1	1	1	2	1	1	2	2	2	2
113	2023/4/7 15:26:45	3	1	2	1	3	2	1	2	5	2	2	1	5	1	1	3	3	3	3	3	3	1	1	1	1	1	3	1	2	2	1	1	1	3	1	5	1	1	1	1	2	2	2	1	2	2	2	2
114	2023/4/7 15:30:33	3	1	2	1	3	2	1	2	4	2	2	1	5	1	1	3	1	3	3	1	3	1	1	1	1	1	1	3	2	2	1	1	1	3	1	1	1	1	1	1	2	2	2	2	2	2	2	2
115	2023/4/7 15:38:26	1	2	2	4	2	5	2	2	2	1	1	2	2	1	1	2	2	2	2	1	2	1	1	1	1	1	1	2	1	1	1	1	3	1	1	4	1	1	1	2	2	2	1	1	2	2	2	2
116	2023/4/7 15:45:32	1	2	2	2	2	4	2	2	2	1	1	2	3	1	1	3	3	3	3	1	3	1	1	1	1	1	1	1	1	1	1	1	2	2	1	5	1	1	1	1	1	2	1	1	2	2	2	2
117	2023/4/7 15:53:18	2	1	2	4	2	4	2	2	4	1	1	2	3	1	1	3	3	2	3	1	2	1	1	1	1	1	1	3	2	2	1	1	1	3	1	5	1	1	1	1	1	2	2	2	2	2	2	2
118	2023/4/7 16:06:30	1	2	2	2	2	5	2	2	3	1	2	2	2	1	1	2	1	2	3	1	2	1	1	1	1	1	1	2	1	1	1	1	1	2	1	4	1	1	1	2	1	2	2	2	2	2	2	2
119	2023/4/7 16:16:19	1	1	2	2	2	4	2	2	3	2	2	3	3	1	1	3	3	3	3	1	2	1	1	1	1	1	1	3	1	1	1	1	3	3	2	4	1	1	1	1	1	2	2	1	2	2	2	2
120	2023/4/7 16:22:56	3	1	2	1	3	2	1	2	5	2	2	1	5	1	1	3	3	3	3	1	3	1	1	1	1	1	3	3	2	2	1	1	1	3	2	5	1	1	1	1	2	2	2	1	2	2	2	2
121	2023/4/7 16:29:25	1	3	2	4	2	5	2	2	2	1	1	4	3	1	1	2	1	2	2	1	2	1	1	1	1	1	1	2	1	1	1	1	3	1	1	4	1	1	1	2	2	2	1	1	2	2	2	2
122	2023/4/7 16:35:52	1	2	2	4	2	5	2	2	3	2	2	2	3	1	1	3	1	3	3	1	3	1	1	1	1	1	1	3	1	2	1	1	1	2	1	5	1	1	1	1	2	2	2	1	2	2	2	2
123	2023/4/7 16:41:36	3	1	2	1	3	2	1	2	5	2	2	1	5	1	1	3	3	3	3	1	3	1	1	1	1	2	3	3	2	2	1	1	1	3	1	5	1	1	1	2	2	2	2	1	2	2	2	2
124	2023/4/7 16:51:40	1	2	2	2	2	4	1	2	2	1	1	3	2	1	1	2	2	2	2	1	2	1	1	1	1	1	3	2	1	2	1	1	2	1	1	4	1	1	1	2	2	2	1	1	2	2	2	2
125	2023/4/7 16:56:51	2	2	2	4	2	1	1	2	4	2	2	2	4	1	1	3	3	3	3	1	3	1	1	1	1	3	3	3	2	2	1	1	1	3	1	5	1	1	1	1	2	2	2	1	2	2	2	2
126	2023/4/7 17:01:44	1	2	2	2	2	3	2	2	2	1	1	4	2	1	1	3	3	3	3	1	3	1	1	1	1	3	3	2	1	2	1	1	1	2	1	4	1	2	1	2	2	2	2	1	2	2	2	2
127	2023/4/7 17:06:59	1	2	2	2	2	3	2	2	4	2	2	2	4	1	1	3	3	3	3	1	3	1	1	1	1	1	1	2	1	2	1	1	2	2	1	5	1	1	1	2	1	2	1	1	2	2	2	2
128	2023/4/7 17:37:50	3	1	2	3	3	1	1	2	5	2	2	2	5	1	1	3	3	3	3	1	3	1	1	1	1	3	3	3	2	2	1	1	1	3	1	5	1	1	1	1	2	2	2	1	2	2	2	2
129	2023/4/7 17:42:15	1	2	1	4	2	4	2	2	2	1	1	3	2	1	1	2	1	2	2	1	2	1	1	1	1	1	1	3	1	1	1	1	3	1	1	4	1	1	1	2	1	2	2	1	2	2	2	2
130	2023/4/7 17:48:23	2	1	2	1	3	1	1	2	4	2	2	2	4	1	1	3	1	3	3	3	3	1	1	1	1	1	3	3	2	2	1	1	1	3	1	5	1	1	1	2	2	2	2	1	2	2	2	2
131	2023/4/7 17:56:37	1	2	2	2	2	3	2	2	2	1	1	3	3	1	1	3	3	3	2	1	2	2	1	1	1	1	1	2	1	1	1	1	3	1	1	4	1	1	1	2	1	2	1	1	2	2	2	2
132	2023/4/7 18:12:05	2	1	2	1	3	1	1	3	3	3	1	2	3	1	1	3	3	2	3	1	3	1	1	1	1	3	3	1	2	2	2	1	1	3	2	1	1	2	1	1	2	2	2	1	2	2	1	2
133	2023/4/8 6:30:46	1	2	2	2	2	3	2	2	2	1	1	3	2	1	1	3	3	3	3	1	3	1	1	1	1	1	1	3	1	2	1	1	3	2	1	4	1	1	1	1	2	2	1	1	2	2	2	2
134	2023/4/8 6:37:40	1	2	2	2	2	5	1	2	2	2	2	3	3	1	1	2	1	2	2	1	2	1	1	1	1	1	1	2	1	1	1	1	3	1	1	5	1	1	1	2	2	2	1	1	2	2	2	2
135	2023/4/8 6:43:56	3	1	2	1	3	1	1	2	5	2	2	1	5	1	1	3	3	3	3	1	3	1	1	1	1	3	3	3	2	2	1	1	1	3	1	5	1	1	1	2	2	2	2	1	2	2	2	2
136	2023/4/8 6:48:40	2	1	2	2	2	2	1	2	4	2	2	2	4	1	1	3	3	3	3	1	3	1	1	1	1	1	1	3	2	2	1	1	2	3	1	5	1	1	1	1	2	2	2	1	2	2	2	2
137	2023/4/8 6:53:37	2	1	2	2	2	2	1	2	3	2	2	3	3	1	1	3	3	3	3	1	3	1	1	1	1	1	1	3	2	2	1	1	1	3	1	4	1	1	1	1	1	2	2	1	2	2	2	2
138	2023/4/8 7:07:19	2	1	2	2	2	3	1	2	4	2	2	3	4	1	1	3	1	3	2	1	2	1	1	1	1	1	1	3	1	1	1	1	2	2	1	4	1	1	1	2	1	2	2	1	2	2	2	2
139	2023/4/8 7:11:34	1	2	2	2	2	5	2	2	3	1	1	4	2	1	1	3	3	3	3	1	3	1	1	1	1	1	1	3	1	1	1	1	2	1	1	5	1	1	1	2	1	2	2	1	2	2	2	2
140	2023/4/8 7:16:21	2	1	2	4	2	2	1	2	3	1	1	2	3	1	1	3	1	2	3	1	3	1	1	1	1	1	1	3	2	1	1	1	2	3	1	5	1	1	1	1	1	2	2	1	2	2	2	2
141	2023/4/8 7:27:12	2	2	1	2	2	5	1	1	2	1	1	4	2	1	1	2	2	2	2	1	2	1	1	1	1	1	3	1	1	1	1	1	3	1	1	4	1	1	1	1	2	1	1	1	2	1	1	2
142	2023/4/8 7:40:12	1	2	2	2	2	2	2	2	2	1	1	3	3	1	1	3	1	3	3	1	2	1	1	1	1	1	1	3	2	2	1	1	1	3	1	4	1	1	1	2	1	2	2	1	2	2	2	2
143	2023/4/8 9:12:36	1	2	2	1	4	4	1	3	4	2	1	1	4	1	1	3	1	3	2	1	2	3	3	2	2	3	3	1	2	2	1	1	1	4	2	1	2	1	2	1	2	2	2	1	2	2	1	2
144	2023/4/8 9:40:59	2	1	2	2	2	4	1	3	5	1	1	1	4	1	1	3	1	1	3	1	2	1	1	1	1	3	1	1	2	2	1	1	1	3	2	5	2	1	2	1	2	2	2	1	2	1	1	2
145	2023/4/8 9:51:41	2	2	2	2	2	5	1	3	3	1	1	4	3	1	1	1	1	1	2	1	2	1	1	1	1	1	1	2	1	1	1	1	3	1	1	4	1	1	1	2	2	1	1	1	2	1	1	1
146	2023/4/8 10:00:45	1	1	2	2	2	4	1	3	3	1	1	1	3	1	1	1	1	1	2	1	2	1	1	1	1	1	1	1	1	1	1	1	3	3	1	2	1	1	1	2	2	1	1	1	2	1	1	2
147	2023/4/8 10:10:02	1	1	2	2	2	5	1	3	3	1	1	1	4	1	1	1	1	1	2	1	2	1	1	1	1	1	1	1	1	2	1	1	2	2	1	5	1	1	1	2	2	1	1	1	2	1	1	2
148	2023/4/8 10:21:19	2	1	2	2	2	4	1	3	4	1	1	1	5	2	1	2	1	2	2	1	3	1	1	3	1	1	1	2	2	2	1	1	1	2	2	5	1	1	1	2	2	1	2	1	2	2	1	2
149	2023/4/8 10:27:58	2	1	2	2	2	4	1	3	4	1	1	1	4	1	1	3	1	1	2	1	2	1	1	1	1	1	1	2	2	2	1	1	1	1	1	5	1	1	1	1	2	1	2	1	2	2	1	2
150	2023/4/8 10:37:13	1	4	2	4	2	5	1	3	3	1	1	1	3	3	1	3	1	1	2	1	2	1	1	2	2	1	1	1	2	2	1	1	1	3	2	1	1	1	1	1	2	2	2	1	2	2	2	2
151	2023/4/8 10:46:45	2	2	2	2	2	5	2	3	2	1	1	4	2	1	1	1	1	1	2	1	2	1	1	1	1	1	1	1	1	2	1	1	3	2	1	2	1	1	1	2	2	1	1	1	1	1	1	1
152	2023/4/8 10:55:31	2	2	2	2	2	4	1	3	5	1	1	1	4	1	1	2	1	1	3	1	2	1	1	2	1	1	1	1	1	2	1	1	2	2	2	4	1	1	1	1	2	2	2	1	2	2	1	1
153	2023/4/8 11:07:35	3	1	2	1	3	4	1	6	4	1	1	1	4	1	1	3	1	1	3	1	3	1	2	3	2	3	1	1	2	2	1	1	2	3	2	2	1	1	2	1	2	2	2	1	2	2	1	2
154	2023/4/8 11:18:04	2	2	2	2	2	5	2	3	3	1	1	1	3	1	1	1	1	1	2	1	2	1	1	1	1	1	1	1	1	2	1	1	2	2	1	5	1	1	1	1	2	1	1	1	2	2	1	2
155	2023/4/8 11:22:59	3	1	2	1	1	1	1	2	5	2	1	3	4	1	1	3	3	3	3	1	1	1	1	1	1	1	1	3	2	2	1	1	3	3	1	5	1	1	1	1	2	2	2	1	2	2	2	2
156	2023/4/8 11:27:07	1	1	2	2	2	3	1	2	2	1	1	3	2	1	1	2	1	2	2	1	2	1	1	1	1	1	1	3	1	1	1	1	2	2	1	4	1	1	1	2	1	2	2	1	2	2	2	2
157	2023/4/8 11:31:23	1	2	2	1	1	3	1	6	2	2	2	1	3	1	1	3	1	1	3	1	2	1	3	1	1	1	1	1	2	2	1	1	2	2	2	5	1	1	1	1	2	2	2	1	2	2	1	1
158	2023/4/8 11:49:24	2	2	2	1	3	4	2	3	2	1	1	2	2	1	1	3	1	3	3	1	3	2	3	2	3	3	3	3	2	2	1	1	1	3	2	1	1	2	2	2	2	2	2	2	2	2	2	2
159	2023/4/8 11:50:58	3	1	2	1	1	1	1	2	4	2	2	2	4	1	1	3	1	3	2	1	2	1	1	1	1	1	3	3	2	2	1	1	1	3	1	4	1	1	1	2	2	2	2	1	2	2	2	2
160	2023/4/8 11:58:26	2	1	2	2	2	4	2	2	2	1	1	4	2	1	1	1	1	2	2	1	2	1	1	1	1	1	1	3	2	2	1	1	3	3	1	5	1	1	1	1	2	2	2	1	2	2	2	2
161	2023/4/8 12:05:17	1	2	2	2	2	3	2	2	2	1	1	4	2	1	1	1	1	2	2	1	2	1	1	1	1	1	1	1	1	1	1	1	2	1	1	5	1	1	1	1	1	2	1	1	2	2	2	2
162	2023/4/8 12:09:03	1	1	2	1	3	2	1	2	4	2	2	2	4	1	1	3	1	3	3	1	3	1	1	1	1	1	1	1	2	2	1	1	2	2	1	5	1	1	1	1	1	2	2	1	2	2	2	2
163	2023/4/8 12:22:03	1	2	2	4	2	3	2	1	3	1	1	4	2	1	1	3	1	2	2	1	2	1	1	1	1	1	1	1	1	1	1	1	3	1	1	4	1	1	1	1	1	2	1	1	2	2	2	2
164	2023/4/8 12:27:34	1	2	2	2	2	4	2	3	3	1	2	3	3	1	1	1	1	2	2	1	3	1	1	1	1	1	1	1	1	1	1	1	1	1	1	5	1	1	1	1	1	2	2	1	2	2	2	2
165	2023/4/8 12:37:06	2	1	2	1	3	2	1	3	5	2	2	3	4	1	1	3	1	3	3	1	3	1	1	1	1	1	3	3	2	2	1	1	2	3	1	5	1	1	1	1	1	2	2	1	2	2	2	2
166	2023/4/8 12:40:44	1	2	2	2	2	3	2	3	3	1	2	4	3	1	1	1	1	2	2	1	2	1	1	1	1	1	1	1	1	1	1	1	3	1	1	4	1	1	1	1	1	2	2	1	2	2	2	2
167	2023/4/8 12:46:47	2	3	2	1	3	5	1	3	3	2	2	1	3	1	1	1	1	1	2	1	2	1	1	1	1	1	1	2	1	2	1	1	2	1	1	4	1	1	1	2	2	1	1	1	2	1	1	1
168	2023/4/8 12:58:34	2	2	2	2	2	4	1	3	4	1	1	1	3	1	1	3	1	3	3	1	3	1	3	1	1	3	3	3	2	2	1	1	2	2	2	5	1	2	1	2	2	1	2	1	2	2	1	2
169	2023/4/8 13:00:59	1	2	2	2	2	4	2	3	2	1	1	4	2	1	1	1	1	2	2	1	2	1	1	1	1	1	1	1	1	1	1	1	3	1	1	1	1	1	1	1	1	2	1	1	2	2	2	2
170	2023/4/8 13:06:13	1	2	2	2	2	4	2	3	3	1	2	3	2	1	1	1	1	2	2	1	2	1	1	1	1	1	1	1	1	1	1	1	3	2	1	4	1	1	1	1	1	2	1	1	2	2	2	2
171	2023/4/8 13:12:39	2	1	2	3	3	2	1	3	4	2	2	2	5	1	1	3	3	3	3	1	3	1	1	1	1	1	1	1	2	2	1	1	2	3	1	4	1	1	1	1	1	2	2	1	2	2	2	2
172	2023/4/8 13:16:16	1	2	2	2	2	4	1	3	3	1	2	2	3	1	1	2	1	2	2	1	2	1	1	1	1	1	1	1	1	1	1	1	3	1	1	5	1	1	1	1	1	2	1	1	2	2	2	2
173	2023/4/8 13:57:24	1	2	2	2	2	4	2	3	2	1	2	4	2	1	1	2	1	2	2	1	2	1	1	1	1	1	1	1	1	1	1	1	3	2	1	5	1	1	1	1	1	2	1	1	2	2	2	2
174	2023/4/8 14:01:33	1	3	2	2	2	4	2	3	3	1	2	4	4	1	1	2	1	2	2	1	2	1	1	1	1	1	1	1	1	1	1	1	2	1	1	4	1	1	1	1	1	2	1	1	2	2	2	2
175	2023/4/8 14:05:35	3	1	2	1	3	1	1	3	5	2	2	4	4	1	1	2	1	2	2	1	2	1	1	1	1	1	3	3	2	2	1	1	3	2	1	4	1	1	1	1	1	2	2	1	2	2	2	2
176	2023/4/8 14:06:13	2	1	1	1	3	1	1	3	3	2	1	3	3	1	1	3	1	3	3	1	3	1	1	1	1	3	3	1	2	2	2	1	1	3	2	1	2	2	2	1	2	2	2	1	2	2	1	2
177	2023/4/8 14:19:22	1	2	1	2	2	1	1	3	3	2	1	2	3	1	1	2	3	3	2	1	3	1	1	1	1	3	3	1	2	2	1	1	1	2	1	4	1	2	1	1	2	1	2	1	2	2	1	2
178	2023/4/8 14:20:42	2	1	2	1	3	1	1	3	4	1	2	1	4	3	1	3	1	3	3	1	3	1	1	1	1	1	3	3	2	2	1	1	1	3	2	1	2	2	1	2	2	2	2	1	2	2	1	2
179	2023/4/8 14:28:40	1	2	2	4	2	2	2	3	2	1	2	3	4	1	1	3	1	2	3	1	3	1	1	1	1	1	1	1	1	1	1	1	2	2	1	4	1	1	1	1	1	2	2	1	2	2	2	2
180	2023/4/8 14:29:04	2	2	2	2	2	1	1	3	3	1	1	3	2	1	1	3	1	3	3	1	1	1	1	1	1	1	1	1	2	2	1	1	1	2	1	5	1	1	1	1	2	1	2	1	2	1	1	1
181	2023/4/8 14:36:08	3	1	2	2	2	4	1	3	2	1	2	3	4	1	1	1	1	3	3	1	3	1	1	1	1	1	1	1	1	1	1	1	1	1	1	4	1	1	1	1	1	2	1	1	2	2	2	2
182	2023/4/8 14:45:58	1	2	2	2	2	2	1	3	2	1	2	4	2	1	1	2	1	2	2	1	2	1	1	1	1	1	1	1	1	1	1	1	2	3	1	5	1	1	1	1	1	2	2	1	2	2	2	2
183	2023/4/8 14:51:47	2	1	2	1	3	1	1	3	3	1	2	3	4	1	1	3	1	3	2	1	3	1	1	1	1	1	3	3	2	2	1	1	2	3	1	4	1	1	1	1	1	2	2	1	2	2	2	2
184	2023/4/8 15:00:04	2	1	2	4	2	2	1	3	3	1	2	3	3	1	1	1	1	2	2	1	3	1	1	1	1	1	1	1	1	1	1	1	3	2	1	5	1	1	1	1	1	2	2	1	2	2	2	2
185	2023/4/8 15:04:15	1	2	2	4	2	2	1	3	2	1	2	2	2	1	1	3	1	2	2	1	2	1	1	1	1	1	1	1	1	1	1	1	2	1	1	5	1	1	1	1	1	2	1	1	2	2	2	2
186	2023/4/8 15:09:15	1	2	2	2	2	2	1	3	2	1	2	2	3	1	1	2	1	2	2	1	2	1	1	1	1	1	1	1	1	1	1	1	2	1	1	4	1	1	1	1	1	2	2	1	2	2	2	2
187	2023/4/8 15:31:51	1	2	2	2	2	5	2	3	3	1	2	3	3	1	1	2	1	2	2	1	2	1	1	1	1	1	1	1	1	1	1	1	3	1	1	4	1	1	1	1	1	2	1	1	2	2	2	2
188	2023/4/8 15:35:45	2	1	2	4	2	3	1	3	4	1	2	2	5	1	1	3	3	3	3	1	3	1	1	1	1	1	3	3	2	2	1	1	1	2	1	5	2	1	1	1	2	2	2	1	2	2	2	2
189	2023/4/8 15:41:52	3	1	2	4	2	1	1	3	5	2	2	2	5	1	1	3	1	3	3	1	3	1	1	1	1	1	1	1	2	2	1	1	3	3	1	5	1	1	1	1	2	2	2	1	2	2	2	2
190	2023/4/8 15:45:26	1	2	2	4	2	4	2	3	2	1	1	4	2	1	1	2	1	2	2	1	2	1	1	1	1	1	1	1	1	1	1	1	3	1	1	5	1	1	1	1	1	2	2	1	2	2	2	2
191	2023/4/8 15:52:35	3	1	2	2	2	1	1	3	3	2	2	1	3	1	1	2	1	2	2	1	3	1	2	1	1	1	3	1	2	2	2	2	1	4	2	1	2	2	1	1	2	2	2	1	2	2	1	2
192	2023/4/8 16:05:22	1	2	2	2	2	1	1	3	2	2	2	1	2	1	2	2	1	2	2	1	2	1	1	1	1	3	3	3	2	2	1	2	1	3	2	1	2	2	1	1	2	2	2	1	2	2	1	1
193	2023/4/8 16:11:54	1	1	2	2	2	4	1	3	4	2	2	1	2	1	1	3	1	1	3	1	3	1	1	1	2	3	1	2	1	2	1	1	2	2	2	5	1	1	1	1	2	1	1	1	2	1	1	2
194	2023/4/8 16:23:46	3	1	2	2	2	1	2	3	3	2	1	1	3	1	1	2	3	2	3	1	1	1	1	1	1	3	3	1	2	2	2	2	1	4	2	1	2	2	2	1	2	2	2	1	2	2	1	2
195	2023/4/8 16:33:07	3	1	2	1	3	4	1	3	2	1	1	1	4	1	1	3	1	1	3	1	3	3	3	1	1	1	1	1	2	2	1	1	3	1	1	2	1	1	1	1	2	2	2	1	2	2	1	2
196	2023/4/8 16:51:16	1	3	2	2	2	5	2	3	2	2	2	1	1	1	1	1	1	1	2	1	2	1	1	1	1	1	1	1	1	2	1	1	3	2	1	2	1	1	1	2	2	2	1	1	2	1	1	1
197	2023/4/8 17:13:35	3	1	2	1	3	5	2	3	2	1	1	1	1	1	1	1	1	3	3	1	3	1	3	1	1	1	1	1	1	2	1	1	3	1	1	2	1	1	1	1	2	2	1	1	2	2	1	2
198	2023/4/8 17:20:53	1	4	2	2	2	5	2	3	1	1	2	1	1	1	1	1	1	1	2	1	2	1	1	1	1	1	1	2	1	1	1	1	3	1	1	2	1	1	1	2	2	1	1	1	1	1	1	1
199	2023/4/8 17:29:16	1	2	2	2	2	5	1	3	3	1	1	4	4	1	1	1	1	3	3	1	2	1	1	1	1	1	1	2	1	1	1	1	3	1	1	2	1	1	1	2	2	1	1	1	1	1	1	2
200	2023/4/8 17:40:05	1	2	2	2	2	3	2	3	3	1	2	4	2	1	1	1	1	2	2	1	2	1	1	1	1	1	1	1	1	1	1	1	3	1	1	5	1	1	1	1	1	2	2	1	2	2	2	2
201	2023/4/8 18:39:33	1	2	2	4	2	5	2	3	3	1	2	4	2	1	1	2	1	2	2	1	2	1	1	1	1	1	1	1	1	1	1	1	3	1	1	5	1	1	1	1	1	2	1	1	2	2	2	2
202	2023/4/8 18:59:30	3	1	2	1	3	1	1	3	5	2	2	2	5	1	1	3	3	3	3	1	3	1	1	1	1	1	3	3	2	2	1	1	1	3	1	5	1	1	1	1	2	2	2	1	2	2	2	2
203	2023/4/8 19:22:55	2	2	2	2	2	2	1	3	4	2	2	2	2	1	1	1	1	2	2	1	3	1	1	1	1	1	1	1	1	1	1	1	1	2	1	4	1	1	1	1	1	2	2	1	2	2	2	2
204	2023/4/9 6:16:37	1	2	2	2	2	3	1	3	2	1	1	3	2	1	2	2	1	2	2	1	2	1	1	1	1	1	1	1	1	1	1	1	2	1	1	5	1	1	1	1	1	2	1	1	2	2	2	2
205	2023/4/9 6:36:59	1	1	2	4	2	4	2	3	3	2	2	2	3	1	1	1	1	2	2	1	1	1	1	1	1	1	1	1	2	1	1	1	3	2	1	4	1	1	1	1	1	2	1	1	2	2	2	2
206	2023/4/9 6:56:26	2	1	2	1	3	1	1	3	4	2	2	2	5	1	1	3	1	3	3	1	3	1	1	1	1	1	3	3	2	2	1	1	2	2	1	5	1	1	1	1	1	2	2	1	2	2	2	2
207	2023/4/9 8:15:30	1	1	2	2	2	5	2	3	2	1	1	4	2	1	1	2	1	2	2	1	2	1	1	1	1	1	1	1	1	1	1	1	3	1	1	4	1	1	1	1	1	2	1	1	2	2	2	2
208	2023/4/9 8:51:30	3	3	2	4	2	2	1	3	4	1	2	2	4	1	1	3	1	3	3	1	3	1	1	1	1	1	1	1	2	1	1	1	3	2	1	4	1	1	1	1	1	2	2	1	2	1	1	1
209	2023/4/9 9:06:29	2	4	2	2	2	5	1	2	2	1	1	4	2	1	1	1	1	1	2	1	2	1	1	1	1	1	1	2	1	1	1	1	3	1	1	2	1	1	1	2	2	1	1	1	1	1	1	1
210	2023/4/9 9:30:17	1	2	1	2	2	1	1	3	2	1	1	1	2	1	1	2	1	2	2	1	2	1	1	1	1	1	3	1	1	1	1	1	3	2	1	5	1	1	1	1	2	2	2	1	2	1	1	2
211	2023/4/9 9:40:37	2	4	1	1	3	5	1	1	3	1	1	1	2	1	1	2	2	2	2	1	2	1	1	1	1	1	1	1	1	1	1	1	3	1	1	4	1	1	1	1	2	1	1	1	2	1	1	1
212	2023/4/9 10:00:44	1	1	1	3	3	1	1	3	3	1	1	1	2	1	1	2	1	2	2	3	2	1	1	1	1	1	3	1	1	2	1	1	3	2	1	4	1	1	1	1	2	2	2	2	2	1	1	2
213	2023/4/9 10:15:33	2	2	2	4	2	2	1	3	2	2	2	1	2	1	1	2	1	2	2	1	2	1	1	2	1	1	1	1	1	1	1	1	3	1	1	4	1	1	1	1	1	1	1	1	2	1	1	2
214	2023/4/9 10:29:08	1	1	2	2	2	1	1	3	2	1	1	1	2	1	1	2	1	2	2	3	2	1	1	1	1	1	3	1	2	2	1	1	3	2	1	4	1	1	1	1	2	2	2	2	2	1	1	2
215	2023/4/9 10:32:41	1	2	2	3	3	1	1	3	2	1	1	1	2	1	1	2	1	2	2	3	2	1	1	1	1	1	3	1	2	2	1	1	3	2	1	4	1	1	1	1	2	2	2	1	2	1	1	2
216	2023/4/9 10:37:01	2	1	2	2	2	5	1	3	4	1	1	1	4	1	1	2	1	2	2	3	2	1	1	1	1	1	3	3	2	2	1	1	3	3	1	4	1	1	1	2	2	2	2	1	2	1	1	2
217	2023/4/9 10:41:09	1	2	2	4	2	5	1	3	2	2	2	1	2	1	1	2	2	2	2	3	2	1	1	1	1	3	3	3	2	2	1	1	3	2	1	4	1	1	1	2	2	2	2	1	2	1	1	2
218	2023/4/9 10:42:54	1	2	2	4	2	3	2	3	2	1	1	4	2	1	1	2	1	2	2	1	2	1	1	1	1	1	1	1	1	1	1	1	3	1	1	4	1	1	1	1	1	2	1	1	2	2	1	1
219	2023/4/9 10:56:45	2	1	2	2	2	2	2	3	4	1	2	3	4	1	1	3	1	3	3	1	3	1	1	1	1	1	3	3	2	2	1	1	2	3	1	4	1	1	1	1	1	2	2	1	2	2	2	2
220	2023/4/9 11:09:35	3	1	2	4	2	5	1	3	2	1	1	1	1	1	1	2	1	1	2	1	2	2	1	1	1	1	3	2	2	2	1	1	1	4	1	5	1	1	1	2	2	2	2	2	2	2	1	2
221	2023/4/9 11:22:49	2	1	2	2	2	3	1	3	4	1	2	3	4	1	1	3	1	3	3	1	3	1	1	1	1	1	1	1	1	1	1	1	1	3	1	5	1	1	1	1	1	2	2	1	2	1	1	1
222	2023/4/9 11:44:32	1	2	2	2	2	2	1	3	3	1	1	3	3	1	1	2	1	2	2	1	1	1	1	1	1	1	1	1	1	1	1	1	2	1	1	5	1	1	1	1	1	1	1	1	2	1	1	1
223	2023/4/9 11:59:20	1	2	2	4	2	1	1	3	4	2	1	1	3	1	1	2	1	2	2	2	2	1	1	1	1	1	2	1	2	2	1	1	3	2	1	5	1	1	1	1	2	2	2	1	2	1	1	2
224	2023/4/9 12:01:44	3	1	2	4	2	5	2	3	3	2	1	1	2	3	1	3	1	3	3	1	3	1	1	1	1	3	3	2	2	2	1	1	1	4	1	1	1	2	1	2	2	2	2	1	2	2	1	2
225	2023/4/9 12:03:21	3	2	2	2	2	1	1	3	2	2	1	1	2	1	1	2	1	2	2	3	2	1	1	1	1	1	3	1	2	2	1	1	3	2	1	4	1	1	1	1	2	2	2	1	2	1	1	2
226	2023/4/9 12:14:34	3	2	2	4	2	5	1	3	5	1	2	4	3	2	1	3	1	1	3	1	1	1	1	1	1	1	1	2	2	2	1	1	1	3	1	4	1	1	1	1	2	1	2	1	2	2	1	2
227	2023/4/9 12:17:21	2	1	2	2	2	1	1	3	3	1	1	1	2	1	1	2	2	2	2	3	2	1	1	1	1	1	3	1	2	2	1	1	3	2	1	4	1	1	1	1	2	2	2	1	2	1	1	2
228	2023/4/9 12:22:42	2	1	2	2	2	4	2	3	4	1	1	4	3	1	1	3	1	1	3	1	3	1	1	1	1	3	1	2	2	2	1	1	2	2	1	5	1	1	1	1	2	1	2	1	2	2	1	2
229	2023/4/9 12:29:32	1	2	2	2	2	1	1	3	2	1	1	1	2	1	1	2	2	2	2	3	2	1	1	1	1	1	3	3	1	2	1	2	3	2	1	4	1	1	1	1	2	2	2	1	2	1	1	2
230	2023/4/9 12:33:20	3	3	2	2	2	5	2	3	3	1	1	4	4	1	1	3	1	1	3	1	3	1	3	1	1	3	3	1	1	2	1	1	1	2	1	4	1	1	1	2	2	1	1	1	2	2	1	2
231	2023/4/9 12:39:54	1	1	2	2	2	1	1	3	3	1	1	1	2	1	1	2	1	2	2	3	2	1	1	1	1	1	3	3	2	2	2	1	3	3	1	5	1	1	1	2	2	2	2	1	2	2	1	2
232	2023/4/9 12:44:29	3	1	2	2	2	4	1	3	4	1	1	1	4	1	1	3	1	1	3	1	2	1	1	1	1	3	3	1	2	2	1	1	1	4	2	4	1	1	1	1	2	2	2	1	2	2	2	2
233	2023/4/9 12:49:05	3	1	1	1	3	1	1	3	2	1	1	1	3	1	1	2	2	2	2	3	2	1	1	1	1	1	1	1	2	2	1	1	3	2	1	4	2	1	1	1	2	1	2	1	2	1	1	2
234	2023/4/9 12:58:01	2	2	2	1	3	4	1	3	3	1	1	4	3	3	1	3	1	1	2	1	2	1	1	1	1	1	3	2	1	2	1	1	3	2	1	2	1	1	1	2	2	1	1	1	2	2	1	2
235	2023/4/9 13:01:41	1	2	2	2	2	5	1	3	2	1	1	4	2	1	1	2	1	2	2	1	2	1	1	1	1	1	1	1	1	1	1	1	3	2	1	4	1	1	1	1	2	2	2	1	2	1	1	2
236	2023/4/9 13:10:45	3	2	2	1	3	4	1	3	4	1	1	1	3	1	1	3	3	3	3	3	3	1	3	3	3	3	3	1	2	2	1	1	3	3	2	4	1	1	1	1	2	2	2	1	2	2	1	2
237	2023/4/9 13:16:02	1	2	1	2	2	5	1	3	2	1	1	1	2	1	1	2	2	2	2	3	2	1	1	1	1	1	3	1	1	2	1	1	3	2	1	4	1	1	1	1	2	2	2	1	2	1	1	2
238	2023/4/9 13:20:45	3	1	2	1	3	1	1	3	5	2	2	2	5	1	1	3	1	3	3	1	3	1	1	1	1	1	3	3	2	2	1	1	2	3	1	5	1	1	1	1	1	2	2	1	2	2	1	2
239	2023/4/9 13:34:05	2	2	2	2	2	1	1	3	2	1	1	1	2	1	1	2	2	2	2	3	2	1	1	1	1	1	1	1	1	2	1	1	3	2	1	4	1	1	1	1	2	2	2	1	2	1	1	2
240	2023/4/9 13:49:17	2	3	2	4	2	5	1	3	3	2	1	1	2	1	1	2	1	2	2	1	2	1	1	1	1	1	1	1	1	1	1	1	3	2	1	4	1	1	1	1	2	2	2	1	2	1	1	2
241	2023/4/9 14:09:22	3	2	2	4	2	5	1	3	3	1	1	1	2	1	1	2	1	2	2	3	2	1	1	1	1	1	3	1	1	2	1	1	3	2	1	4	1	1	1	1	2	2	2	1	2	1	1	2
242	2023/4/9 14:17:14	3	2	2	4	2	1	1	3	2	1	1	1	2	1	1	2	1	2	2	1	2	1	1	1	1	1	3	1	2	2	1	1	3	4	1	4	1	1	1	1	1	2	2	1	2	1	2	1
243	2023/4/9 16:11:26	1	1	2	2	2	4	2	3	2	1	1	4	2	1	1	1	1	2	2	1	3	1	1	1	1	1	1	1	1	1	1	1	3	1	1	5	1	1	1	1	1	1	1	1	2	1	1	1
244	2023/4/9 17:46:29	3	2	2	2	2	4	1	3	4	1	1	1	4	3	1	3	1	3	3	1	3	1	1	3	3	3	3	3	2	2	1	1	1	4	2	1	1	1	1	2	2	1	2	1	2	2	1	2
245	2023/4/9 17:56:59	2	2	2	4	2	2	2	3	3	1	2	2	2	1	1	1	1	2	2	1	1	1	1	1	1	1	1	1	1	1	1	1	2	3	1	4	1	1	1	1	1	2	1	1	2	1	1	1
246	2023/4/9 18:01:10	3	2	2	2	2	4	1	3	3	2	2	1	1	1	1	3	1	1	2	1	2	1	1	1	1	3	3	2	2	2	1	1	1	3	1	5	1	1	1	2	2	1	2	1	2	2	1	2
247	2023/4/9 18:09:38	3	1	2	1	3	4	1	3	4	1	1	1	4	3	1	3	1	3	3	3	3	1	3	3	3	3	3	1	2	2	1	1	1	3	1	5	1	1	1	1	2	2	2	1	2	2	1	2
248	2023/4/9 18:33:16	3	2	2	3	3	4	1	3	5	1	1	1	5	1	1	1	1	1	2	1	2	1	1	1	1	1	1	1	1	2	1	1	2	3	1	2	1	1	1	1	2	1	1	1	2	2	1	1
249	2023/4/9 19:09:23	2	1	2	4	2	2	1	3	4	2	2	3	4	1	1	3	1	2	2	1	1	1	1	1	1	1	1	1	2	1	1	1	1	2	1	5	1	1	1	1	1	2	2	1	2	1	1	2
250	2023/4/10 7:12:35	1	2	2	2	2	3	2	3	3	2	2	3	3	1	1	2	1	2	2	1	1	1	1	1	1	1	1	1	1	1	1	1	1	2	1	5	1	1	1	1	1	2	1	1	2	1	1	1
251	2023/4/10 13:08:17	1	2	2	2	2	5	2	3	2	1	1	4	2	1	1	3	1	1	3	1	2	1	1	1	1	1	1	1	1	2	1	1	1	1	1	5	1	1	1	1	2	2	1	1	2	2	1	1
252	2023/4/10 13:24:26	1	1	2	4	2	4	1	3	4	1	1	4	4	1	1	3	1	1	3	1	3	1	1	1	1	3	1	1	2	2	1	1	2	4	1	4	1	1	1	2	2	1	1	1	2	2	1	2
253	2023/4/10 13:30:54	3	1	2	3	3	4	1	3	3	1	1	1	2	1	1	3	3	3	3	3	3	1	3	3	3	3	3	1	2	2	1	1	3	1	1	4	1	1	1	2	2	2	2	1	2	2	1	2
254	2023/4/10 13:38:21	2	2	2	4	2	5	1	3	2	2	2	1	2	1	1	2	1	1	3	1	2	1	1	1	1	1	1	2	1	2	1	1	3	3	1	4	1	1	1	1	2	2	2	1	2	1	1	2
255	2023/4/10 13:45:56	3	2	2	2	2	4	1	3	4	1	1	1	4	1	1	3	1	1	3	1	3	1	3	3	3	3	3	1	2	2	1	1	3	2	1	5	1	1	1	2	2	2	2	1	2	2	1	2
256	2023/4/10 13:59:18	2	2	2	2	2	4	1	3	5	1	1	1	5	1	1	3	1	1	2	1	2	1	1	1	1	3	1	1	2	2	1	1	3	3	1	4	1	1	1	1	2	2	1	1	2	2	1	2
257	2023/4/10 14:14:35	2	2	2	2	2	5	1	2	2	1	1	1	2	1	1	2	1	2	2	3	2	1	1	1	1	1	3	1	1	1	1	1	3	2	1	5	1	1	1	1	2	2	2	1	2	2	1	2
258	2023/4/10 14:41:02	2	2	1	2	2	5	1	1	2	1	1	1	2	1	1	2	1	2	2	3	2	1	1	1	1	1	3	1	1	1	1	1	3	2	1	4	1	1	1	1	1	2	2	1	2	1	1	2
259	2023/4/10 15:00:11	1	1	2	2	2	1	1	2	5	1	1	1	4	1	1	2	1	2	2	3	3	1	1	1	1	1	3	3	2	2	1	2	3	3	1	5	1	1	1	2	2	2	2	1	2	2	1	2
260	2023/4/10 15:02:25	1	2	2	4	2	2	2	3	3	1	2	3	3	1	1	1	1	2	2	1	2	1	1	1	1	1	1	1	1	1	1	1	2	1	1	4	1	1	1	1	2	2	1	1	2	1	1	1
261	2023/4/10 15:08:13	3	2	2	1	3	1	1	2	2	1	1	1	2	1	1	2	2	2	2	3	2	1	1	1	1	1	3	3	1	2	1	1	3	2	1	4	1	1	1	2	2	2	2	1	2	1	1	2
262	2023/4/10 15:23:54	3	2	2	2	2	1	1	2	2	1	1	1	2	1	1	2	1	2	2	3	2	1	1	1	1	1	3	3	2	2	1	1	3	2	1	5	1	1	1	2	2	2	2	2	2	2	1	2
263	2023/4/10 15:32:31	2	1	2	2	2	1	1	2	2	1	1	1	2	1	1	2	1	2	2	3	3	1	1	1	1	1	3	3	2	2	1	1	3	2	1	5	1	1	1	2	2	2	2	2	2	2	1	2
264	2023/4/10 15:38:06	1	2	2	2	2	1	1	2	2	1	1	1	2	1	1	2	2	2	2	3	2	1	1	1	1	1	3	3	2	2	1	1	3	2	1	5	1	1	1	2	2	2	2	2	2	1	2	2
265	2023/4/10 16:06:25	3	1	2	2	2	1	1	3	3	2	2	2	5	1	1	3	3	3	3	1	3	1	1	1	1	1	1	1	2	2	1	1	1	3	1	4	1	1	1	1	1	2	2	1	2	1	1	2
266	2023/4/10 16:32:22	3	1	2	2	2	2	2	3	3	2	1	1	3	1	3	3	3	3	3	1	3	1	1	1	1	3	3	3	2	2	2	2	1	4	2	1	2	2	2	1	2	2	2	1	2	2	1	2
267	2023/4/10 16:51:45	1	2	2	1	1	2	2	3	2	2	2	1	2	1	1	3	3	3	3	1	3	1	1	2	1	3	3	1	1	2	1	2	1	4	2	1	2	2	2	1	2	2	2	1	2	2	1	2
268	2023/4/10 16:54:26	2	1	2	4	2	1	1	3	3	1	2	3	4	1	1	3	1	2	2	1	2	1	1	1	1	1	1	1	1	1	1	1	2	1	1	4	1	1	1	1	1	2	2	1	2	1	2	2
269	2023/4/10 16:58:31	1	2	2	2	2	2	1	3	2	1	1	4	2	1	1	2	1	2	2	1	1	1	1	1	1	1	1	1	1	1	1	1	3	1	1	4	1	1	1	1	1	1	1	1	2	1	1	2
270	2023/4/10 17:09:11	2	1	2	2	2	1	2	3	3	3	3	3	4	1	1	3	3	3	3	1	3	1	1	1	1	3	1	2	2	2	1	1	1	3	2	4	1	1	1	1	2	2	2	1	2	2	1	2
271	2023/4/10 17:22:54	3	1	1	1	3	1	1	3	3	2	1	2	4	1	1	3	1	2	3	3	3	1	1	1	1	1	1	1	2	2	1	1	1	2	2	4	1	1	1	2	2	2	2	1	2	2	1	2
272	2023/4/10 17:40:16	2	2	2	2	2	2	2	4	2	1	1	1	3	1	1	2	1	3	3	1	3	1	1	1	1	1	1	3	1	2	1	1	2	2	1	5	1	1	1	2	2	2	2	1	2	2	1	2
273	2023/4/10 18:33:55	2	1	2	1	3	1	1	3	4	1	1	1	4	3	1	3	1	3	3	3	3	1	1	1	3	3	3	3	2	2	1	1	1	3	2	1	2	2	1	1	2	2	2	1	2	2	1	2
274	2023/4/11 8:34:48	1	2	2	2	2	4	2	3	2	2	2	1	2	1	1	3	1	1	3	1	3	1	1	1	1	2	1	3	1	2	1	1	3	1	1	5	1	1	1	2	2	1	1	1	2	1	1	1
275	2023/4/11 8:49:52	3	4	2	2	2	5	2	3	2	2	2	1	1	1	1	3	1	1	2	1	2	1	1	1	1	3	1	2	1	2	1	1	3	2	1	4	1	1	1	2	2	1	1	1	2	1	1	1
276	2023/4/11 9:03:09	1	2	2	2	2	4	1	3	5	1	1	1	5	1	1	3	1	1	3	3	3	1	1	1	1	1	3	1	2	2	1	1	3	2	1	4	1	1	1	1	2	1	1	1	2	2	1	2
277	2023/4/11 9:52:23	2	1	2	3	3	4	1	3	3	1	1	1	2	1	1	3	1	1	3	1	3	1	1	1	1	1	1	1	2	2	1	1	2	2	1	5	1	1	1	2	2	1	1	1	2	2	1	1
278	2023/4/11 10:22:42	2	1	2	1	3	4	1	3	4	1	1	1	2	1	1	3	3	3	3	2	3	3	3	2	3	3	3	2	2	2	1	1	2	3	1	4	1	1	1	2	2	2	2	1	2	2	1	2
279	2023/4/11 10:47:20	1	1	2	4	2	4	2	3	3	1	1	1	2	1	1	3	3	3	3	3	3	1	3	2	3	3	3	1	2	2	1	1	1	2	1	5	1	1	1	1	2	2	2	1	2	2	1	2
280	2023/4/11 11:27:00	2	2	2	4	2	4	1	3	5	2	1	1	4	1	1	2	1	1	2	1	2	1	2	1	1	3	1	1	1	2	1	1	3	2	1	5	1	1	1	1	2	1	1	1	2	2	1	2
281	2023/4/11 11:36:25	1	2	2	4	2	4	2	3	3	1	1	4	3	1	1	2	1	2	2	1	1	1	1	1	1	1	1	1	1	1	1	1	3	1	1	5	1	1	1	1	1	2	1	1	2	1	1	1
282	2023/4/11 11:47:49	3	1	2	2	2	1	1	3	4	2	2	3	4	1	1	3	1	3	3	1	3	1	1	1	1	1	1	1	2	2	1	1	1	3	1	5	1	1	1	1	1	2	2	1	2	2	2	2
283	2023/4/11 11:55:55	2	1	2	4	2	2	1	3	4	2	2	2	4	1	1	1	1	2	2	1	1	1	1	1	1	1	1	1	1	1	1	1	2	2	1	5	1	1	1	1	1	2	1	1	2	1	2	1
284	2023/4/11 12:34:58	1	2	1	2	2	4	2	3	2	1	2	4	2	1	1	2	1	2	2	1	2	1	1	1	1	1	1	1	1	1	1	1	3	1	1	4	1	1	1	1	1	2	1	1	2	1	1	1
285	2023/4/11 12:39:30	3	1	2	1	3	1	1	3	5	2	2	2	5	1	1	3	1	3	3	1	3	1	1	1	1	1	1	1	2	2	1	1	1	3	1	5	1	1	1	1	1	2	2	1	2	2	2	2
286	2023/4/11 13:28:00	1	2	2	2	2	4	2	3	2	1	1	3	2	1	1	2	1	2	2	1	1	1	1	1	1	1	1	1	1	1	1	1	2	2	1	1	1	1	1	1	1	2	1	1	1	1	1	2
287	2023/4/11 13:35:18	1	2	2	2	2	4	1	3	5	2	2	1	4	1	1	2	1	1	3	1	2	1	1	1	1	1	1	1	1	2	1	1	2	3	1	5	1	1	1	2	2	2	2	1	2	2	1	1
288	2023/4/11 13:44:54	3	2	2	3	3	4	1	3	4	1	1	1	2	1	1	2	1	1	3	1	3	1	1	1	1	3	3	2	2	2	1	1	1	3	1	5	1	1	1	2	2	2	2	1	2	2	1	2
289	2023/4/11 13:51:17	1	2	2	2	2	4	2	3	2	1	1	1	2	1	1	2	1	1	2	1	2	1	1	1	1	2	3	1	1	2	1	1	2	3	1	5	1	1	1	1	2	2	2	1	2	2	1	1
290	2023/4/11 14:01:51	1	2	2	2	2	4	1	3	5	1	1	1	2	1	1	2	1	1	2	1	2	1	1	1	1	2	1	1	2	2	1	1	2	3	1	5	1	1	1	1	2	1	1	1	2	2	1	2
291	2023/4/11 14:02:41	2	1	2	4	3	1	1	3	4	2	2	2	4	1	1	1	1	2	2	1	1	1	1	1	1	1	1	1	2	1	1	1	2	2	1	4	1	1	1	1	1	2	2	1	2	1	1	1
292	2023/4/11 14:08:41	1	2	2	2	2	4	1	3	5	1	1	1	5	1	1	3	1	1	3	1	2	1	1	1	1	3	1	1	1	2	1	1	1	3	1	5	1	1	1	1	2	2	1	1	2	2	1	1
293	2023/4/11 15:23:44	1	1	2	4	2	3	2	3	3	2	2	2	2	1	1	2	1	2	1	1	2	1	1	1	1	1	1	1	1	1	1	1	3	3	1	5	1	1	1	1	1	2	1	1	2	1	1	1
294	2023/4/11 16:23:16	1	2	2	2	2	4	2	3	3	1	2	3	2	1	1	2	1	2	2	1	1	1	1	1	1	1	1	1	1	1	1	1	2	2	1	4	1	1	1	1	1	2	1	1	2	1	1	1
295	2023/4/11 16:27:36	3	1	2	1	3	1	1	3	5	2	2	2	5	1	1	3	1	3	3	1	3	1	1	1	1	1	1	1	2	2	1	1	1	3	1	5	1	1	1	1	1	2	2	1	2	1	1	1
296	2023/4/11 16:34:38	1	2	2	4	2	5	2	3	3	2	2	4	2	1	1	2	1	2	2	1	2	1	1	1	1	1	1	1	1	1	1	1	3	1	1	4	1	1	1	1	1	2	1	1	2	1	1	1
297	2023/4/11 18:49:46	3	1	2	2	2	5	2	3	2	1	1	1	2	1	1	3	1	1	3	1	3	1	1	1	1	3	3	1	1	2	1	1	2	2	1	5	1	1	1	1	2	2	1	1	2	1	1	2
298	2023/4/12 8:24:42	3	1	2	2	2	1	1	2	5	1	1	1	5	1	1	2	1	2	2	3	2	1	1	1	1	1	3	3	2	2	1	1	3	2	1	5	1	1	1	2	2	2	2	2	2	1	1	2
299	2023/4/12 8:37:12	3	1	1	2	2	1	1	2	4	1	1	1	4	1	1	2	1	2	3	3	3	1	1	1	1	1	3	3	2	2	1	1	3	3	1	5	1	1	1	2	2	2	2	2	2	2	1	2
300	2023/4/12 8:47:27	3	1	1	3	3	1	1	2	4	1	1	1	4	1	3	3	3	3	3	3	3	1	1	1	1	3	3	3	2	2	1	1	3	3	1	5	1	1	1	2	2	2	2	2	2	2	1	2
301	2023/4/12 8:55:25	3	2	2	2	2	1	1	2	3	1	1	1	3	1	1	3	1	2	2	3	2	1	1	1	1	1	3	3	2	2	2	1	3	3	1	5	1	1	1	2	2	2	2	2	2	2	1	2
302	2023/4/12 8:58:55	3	2	2	2	2	1	1	2	3	1	2	1	2	1	3	3	3	3	3	3	3	1	1	1	1	1	3	3	2	2	2	1	3	3	1	5	1	1	1	2	2	2	2	2	2	2	1	2
303	2023/4/12 9:13:57	1	2	2	2	2	1	1	2	2	1	1	1	2	1	1	2	1	2	2	3	3	1	1	1	1	1	3	3	2	2	1	1	3	2	1	5	1	1	1	2	2	2	2	1	2	2	1	2
304	2023/4/12 9:20:03	1	2	2	2	2	1	1	2	4	1	1	1	4	1	1	2	1	2	2	3	3	1	1	1	1	2	3	3	2	2	1	2	3	2	1	4	1	1	1	2	2	2	2	2	2	2	1	2
305	2023/4/13 7:34:29	3	2	2	2	2	5	1	2	2	2	1	1	3	1	1	2	1	2	2	3	3	1	1	1	1	1	3	3	2	2	1	1	3	3	1	5	1	1	1	2	2	2	2	1	2	1	1	2
306	2023/4/13 7:46:23	3	2	1	2	2	5	1	2	2	2	2	1	2	1	2	2	1	2	2	3	3	1	1	1	1	1	1	3	2	2	1	1	3	3	1	5	1	1	1	2	2	2	2	1	2	1	1	2
307	2023/4/13 7:52:11	3	1	1	1	3	1	1	2	3	1	1	1	3	1	3	2	3	2	2	3	2	1	1	1	1	1	3	3	2	2	2	1	3	3	1	5	1	1	1	2	2	2	2	1	2	2	1	2
308	2023/4/13 8:10:27	3	1	2	2	2	1	2	2	4	1	1	1	3	1	3	3	3	3	3	3	3	1	1	1	1	1	3	3	2	2	2	1	3	3	1	5	1	1	1	2	2	2	2	2	2	2	1	2
309	2023/4/13 8:22:41	1	2	2	4	2	5	1	2	2	1	1	1	3	1	1	2	2	2	2	3	2	1	1	1	1	1	1	3	2	2	1	1	3	2	1	4	1	1	1	2	2	2	2	1	2	1	1	2
310	2023/4/13 8:34:00	1	2	1	2	2	5	1	1	2	2	2	1	2	1	1	2	1	2	2	1	2	1	1	1	1	1	1	1	1	1	1	1	3	2	1	4	1	1	1	1	2	1	1	1	2	1	1	2
311	2023/4/13 8:42:58	1	2	2	2	2	1	1	2	3	2	2	1	2	1	1	2	1	2	2	1	2	1	1	1	1	1	1	1	1	1	1	1	3	2	1	4	1	1	1	1	2	1	1	1	2	1	1	2
312	2023/4/13 15:11:11	2	2	2	2	2	1	2	2	2	2	2	1	2	1	1	2	1	2	2	3	2	1	1	1	1	1	3	3	2	2	1	1	3	2	1	5	1	1	1	2	2	2	2	1	2	2	1	2
313	2023/4/13 15:24:01	2	1	2	1	3	1	2	2	3	1	1	1	4	1	1	2	1	2	2	3	2	1	1	1	1	1	1	3	2	2	1	1	3	3	1	5	1	1	1	2	2	2	2	1	2	2	1	2
314	2023/4/13 15:33:50	2	2	2	2	2	1	1	2	2	2	2	1	3	1	1	2	1	2	2	3	2	1	1	1	1	1	3	3	2	2	1	1	3	3	1	5	1	1	1	1	2	2	2	1	2	2	1	2
315	2023/4/13 15:46:38	3	1	2	1	3	1	2	2	3	1	1	1	2	1	1	2	1	2	2	3	3	1	1	1	1	1	3	3	2	2	2	1	3	3	1	5	1	1	1	2	2	2	2	2	2	2	1	2
316	2023/4/13 16:18:41	1	2	1	2	2	1	1	2	5	2	1	1	5	1	1	3	1	2	2	3	3	1	1	1	1	1	2	3	2	2	2	1	3	3	1	5	1	1	1	2	2	2	2	1	2	2	1	2
317	2023/4/13 16:23:11	3	2	2	2	2	1	2	2	3	2	2	1	3	1	2	2	1	2	2	1	2	1	1	1	1	2	3	3	2	2	1	1	3	3	1	5	1	1	1	2	2	2	1	1	2	2	1	2
318	2023/4/16 19:32:20	1	2	1	2	2	1	2	3	3	1	1	3	3	1	1	3	3	3	3	1	3	1	1	1	1	1	3	3	2	2	1	1	1	3	2	1	1	1	1	1	2	2	2	1	2	2	1	2
319	2023/4/19 14:47:00	3	1	1	1	3	1	1	2	4	2	2	1	4	3	1	3	3	3	3	3	3	1	1	1	3	3	3	3	2	2	1	1	1	3	2	1	2	1	1	1	2	2	2	1	2	2	1	2
320	2023/4/19 14:53:17	1	1	1	2	2	1	1	3	3	1	1	3	4	1	1	3	1	3	3	1	3	1	1	1	1	1	1	1	2	2	1	1	1	3	2	5	1	1	1	1	2	1	2	1	2	1	1	1
321	2023/4/19 15:01:31	1	2	2	2	2	5	2	2	3	2	1	1	3	1	1	2	1	2	2	1	2	1	1	1	1	1	1	3	1	2	1	1	3	3	1	5	1	1	1	2	2	2	2	1	2	2	1	2
322	2023/4/19 15:05:20	3	2	2	2	2	2	2	2	3	1	1	1	2	1	1	2	1	2	2	1	2	1	1	1	1	1	3	3	1	2	1	1	3	3	1	5	1	1	1	2	2	2	2	1	2	1	1	2
323	2023/4/19 15:36:08	3	1	2	1	3	1	2	2	3	1	1	1	3	1	1	2	1	2	2	1	1	1	1	1	1	1	3	3	2	2	1	1	3	3	1	5	1	1	1	2	2	2	2	1	2	2	1	2
324	2023/4/19 15:42:14	2	1	2	1	1	2	2	2	4	1	1	1	3	1	1	2	1	2	2	3	3	1	1	1	1	1	3	3	2	2	1	1	3	3	1	5	1	1	1	2	2	2	2	1	2	2	1	1
325	2023/4/19 15:48:10	2	2	2	3	3	5	2	2	3	2	2	1	3	1	1	2	1	2	2	3	1	1	1	1	1	1	3	3	2	2	1	1	3	3	1	5	1	1	1	2	2	2	2	1	2	1	1	1
326	2023/4/19 15:51:33	2	1	2	1	3	3	2	2	3	1	1	1	2	1	1	2	1	2	2	1	1	1	1	1	1	1	3	3	2	2	1	1	3	3	1	5	1	1	1	2	2	2	2	1	2	2	1	2
327	2023/4/19 15:56:56	3	1	2	1	3	1	2	2	2	1	1	1	3	1	1	2	1	2	2	3	3	1	1	1	1	1	3	3	2	2	1	1	3	3	1	5	1	1	1	2	2	2	2	1	2	2	1	2
328	2023/4/19 16:10:14	1	1	2	2	2	1	2	2	2	1	1	1	3	1	1	2	1	2	2	3	2	1	1	1	1	1	3	3	2	2	2	1	3	3	1	5	1	1	1	2	2	2	2	2	2	2	1	2
329	2023/4/19 16:34:55	2	2	2	4	2	1	2	2	2	2	2	1	2	1	1	2	2	2	2	1	2	1	1	2	1	1	3	3	2	2	2	1	3	3	1	5	1	1	1	2	2	2	2	1	2	2	1	2
330	2023/4/19 16:38:25	1	2	2	2	2	5	2	3	2	2	2	1	2	1	1	2	1	2	2	3	3	1	1	1	1	1	3	3	2	2	1	1	3	3	1	5	1	1	1	2	2	2	2	1	2	2	1	2
331	2023/4/19 16:53:55	1	2	2	2	2	5	2	2	5	1	1	1	4	1	1	2	2	2	2	3	1	1	1	1	1	1	3	3	2	2	2	1	3	3	1	5	1	1	1	2	2	2	2	1	2	2	2	2
332	2023/4/19 17:06:15	1	1	2	2	2	5	2	2	3	1	1	1	3	1	1	2	1	2	2	3	2	1	1	1	1	1	1	3	2	2	2	1	3	3	2	5	1	1	1	2	2	2	2	1	2	2	1	2
333	2023/4/19 17:20:45	3	3	2	2	2	2	2	2	3	2	2	1	3	1	1	2	1	2	2	1	2	1	1	1	1	1	3	3	2	2	2	1	3	3	1	5	1	1	1	2	2	2	1	1	2	2	1	2
334	2023/4/19 17:59:24	3	1	2	1	3	1	2	2	4	1	1	1	3	1	1	2	1	2	2	3	3	1	1	1	1	1	3	3	2	2	2	1	3	3	1	5	1	1	1	1	2	2	2	2	2	2	1	2
335	2023/4/19 18:08:51	3	2	1	3	3	1	2	2	3	1	1	1	3	1	1	2	1	2	2	3	3	1	1	1	1	1	3	3	2	2	2	1	3	3	1	5	1	1	1	2	2	2	2	1	2	2	1	2
336	2023/4/20 13:56:45	2	2	2	2	2	5	2	2	3	1	1	1	3	1	1	2	1	2	2	2	1	1	1	1	1	1	3	3	2	2	1	1	3	3	1	5	2	1	1	2	2	2	2	1	2	2	1	2
337	2023/4/20 14:33:19	1	2	2	2	2	2	2	2	2	1	1	1	3	1	1	2	2	2	2	3	2	1	1	1	1	1	3	3	2	2	2	1	3	3	1	5	1	1	1	2	2	2	2	1	2	2	1	2
338	2023/4/20 14:46:35	3	2	2	2	2	2	2	2	3	1	1	1	2	1	1	2	2	2	2	2	2	1	1	1	1	1	2	3	2	2	1	1	3	3	2	5	2	2	2	2	2	2	2	1	2	2	1	1
339	2023/4/20 14:52:59	3	2	2	2	2	5	2	2	3	1	1	1	3	1	2	2	2	2	2	3	3	1	1	1	1	1	3	3	2	2	2	1	3	3	1	5	2	1	2	2	2	2	2	1	2	2	2	2
340	2023/4/20 15:02:56	2	1	2	2	2	5	2	2	3	1	1	1	3	1	2	2	2	2	2	2	2	1	1	1	3	1	3	3	2	2	2	1	3	3	1	5	2	2	2	2	2	2	2	1	2	2	2	2
341	2023/4/20 15:22:55	1	2	2	2	2	5	2	3	3	1	1	1	3	1	2	2	2	2	2	2	2	1	1	1	1	3	3	3	2	2	2	1	3	3	1	5	1	1	1	2	2	2	2	1	2	2	2	2
342	2023/4/20 15:55:12	3	1	2	1	3	1	2	2	3	1	1	1	3	1	1	2	2	2	2	3	3	1	2	1	1	1	3	3	2	2	2	1	3	3	1	5	2	2	2	2	2	2	2	2	2	2	2	2
343	2023/4/20 16:18:27	2	2	2	1	3	1	2	3	3	1	1	1	3	1	1	3	1	3	3	1	3	1	1	1	1	1	1	3	2	1	1	1	1	3	2	5	1	2	1	2	2	2	2	1	2	2	1	2
344	2023/4/20 16:33:40	1	1	2	2	2	2	1	3	3	1	1	3	3	1	1	3	3	3	3	1	1	1	1	1	1	1	3	3	2	2	1	1	1	2	1	5	1	2	1	1	1	1	2	1	2	1	1	1
345	2023/4/20 16:43:06	3	1	2	2	2	1	2	3	3	1	1	2	3	1	1	3	1	3	3	1	3	1	1	1	1	1	1	3	2	1	1	1	1	4	1	1	2	2	2	1	2	2	2	1	2	2	1	2
346	2023/4/20 16:50:48	2	2	1	3	3	1	1	3	4	1	1	2	3	1	1	3	3	3	3	1	3	1	1	1	1	3	3	3	2	2	2	1	1	3	2	6	2	1	1	2	2	2	2	1	2	2	1	2
347	2023/4/20 16:53:57	3	2	2	2	2	1	2	2	4	1	1	1	3	1	2	2	2	2	2	3	3	1	1	1	1	3	3	3	2	2	2	1	3	3	1	5	1	1	2	2	2	2	2	1	2	2	2	2
348	2023/4/20 16:57:23	2	1	2	2	2	2	2	3	4	1	1	1	4	1	1	3	1	3	3	3	3	1	1	1	1	1	1	2	1	1	2	2	1	3	2	4	1	1	1	2	2	2	2	1	2	2	1	2
349	2023/4/20 17:09:47	3	1	2	3	3	1	2	2	5	1	1	1	4	1	1	2	3	3	3	3	3	1	1	1	1	3	3	3	2	2	2	1	3	3	1	5	1	1	1	2	2	2	2	2	2	2	1	2
350	2023/4/20 17:16:38	2	2	2	2	2	1	2	3	2	2	2	1	3	1	1	2	2	2	2	3	2	1	1	1	1	1	3	3	2	2	2	2	3	3	1	5	1	2	2	2	2	2	2	2	2	2	2	2
351	2023/4/20 17:23:11	1	2	2	2	2	1	2	2	3	1	1	1	2	2	1	2	3	2	2	3	3	1	1	1	1	1	3	3	2	2	2	1	3	3	1	5	1	1	1	2	2	2	2	2	2	2	2	2
352	2023/4/20 17:25:25	3	2	2	1	3	1	2	3	3	2	1	1	3	1	1	3	3	3	3	1	3	1	1	1	1	1	1	3	2	1	2	1	1	3	2	1	2	2	1	1	2	2	2	1	2	2	1	2
353	2023/4/20 18:51:54	2	2	1	2	2	2	2	3	3	1	1	4	3	1	1	3	1	2	2	1	3	1	1	1	1	1	1	3	1	1	1	1	2	2	1	4	1	1	1	2	2	1	1	1	2	2	1	2
354	2023/4/21 8:16:57	1	2	2	2	2	4	2	3	4	1	1	1	3	3	1	3	1	1	2	1	2	1	1	1	3	1	1	1	1	2	1	1	1	4	1	5	1	1	2	1	2	2	2	1	2	2	1	2
355	2023/4/21 8:29:28	3	1	2	2	2	2	2	3	4	1	2	1	4	2	1	3	3	3	3	3	3	1	1	1	1	3	3	3	2	2	1	1	1	3	2	5	2	1	1	2	2	2	2	1	2	2	1	2
356	2023/4/21 8:33:29	2	1	2	2	2	2	2	3	3	1	1	1	3	1	1	3	3	3	3	1	3	1	1	1	1	3	1	3	2	2	1	1	1	3	2	1	2	2	1	2	2	2	2	1	2	2	1	2
357	2023/4/21 8:45:07	2	2	2	2	2	4	1	3	4	1	1	1	3	1	1	1	1	1	2	1	2	1	1	1	1	1	1	1	1	2	1	1	1	3	1	5	1	1	1	1	2	1	1	1	2	2	1	2
358	2023/4/21 8:49:59	1	2	2	2	2	2	2	3	4	1	1	1	4	3	1	3	3	3	3	1	3	1	1	1	3	1	1	3	1	2	1	1	1	3	2	5	2	1	1	2	2	2	2	1	2	2	1	2
359	2023/4/21 8:58:33	1	2	2	2	2	2	2	3	4	1	1	1	3	1	1	3	3	3	3	3	3	1	1	1	1	1	1	3	1	2	1	1	1	2	2	5	1	1	1	2	2	2	2	1	2	2	1	2
360	2023/4/21 9:02:49	1	2	2	2	2	2	2	3	3	1	1	1	5	1	1	2	2	2	2	1	3	1	1	1	1	1	1	3	1	1	1	1	2	3	1	4	1	1	1	2	2	2	2	1	2	2	1	2
361	2023/4/21 9:13:46	1	2	2	2	2	5	2	3	4	1	1	1	4	2	3	3	2	3	3	3	3	3	3	2	2	3	3	1	2	2	1	1	1	4	1	1	1	2	2	1	2	2	2	2	1	2	2	2
362	2023/4/21 9:32:55	3	2	2	2	2	4	1	3	5	1	1	1	3	1	1	3	1	3	2	1	2	1	2	1	3	3	3	1	2	2	1	1	1	2	1	1	1	1	1	1	2	2	2	1	2	2	2	2
363	2023/4/21 10:04:43	3	2	2	2	2	5	2	3	3	1	1	1	3	3	1	3	1	2	1	1	3	1	1	1	2	1	1	1	2	2	1	1	1	1	1	5	1	1	2	1	2	2	2	1	2	2	1	2
364	2023/4/21 10:18:32	2	2	2	1	3	2	2	3	2	2	2	1	2	1	1	3	3	2	3	3	3	1	1	1	3	3	3	3	1	1	2	1	1	3	2	1	2	2	1	2	2	2	2	1	2	2	1	2
365	2023/4/21 10:19:42	3	1	2	2	2	4	1	3	5	1	1	1	5	1	1	3	1	3	3	3	3	1	3	1	3	3	3	1	2	2	1	1	1	1	2	5	2	2	2	1	2	2	2	1	2	2	1	2
366	2023/4/21 11:04:14	2	2	2	2	2	2	2	3	3	1	1	1	3	1	1	2	2	3	3	3	3	1	1	1	1	1	1	2	2	2	1	1	1	3	2	1	2	1	1	2	2	2	2	1	2	2	1	1
367	2023/4/21 11:08:22	2	2	2	1	2	2	2	3	3	1	1	1	3	1	1	3	3	3	3	3	3	1	1	2	1	1	1	3	2	2	2	2	1	3	2	1	2	1	1	1	2	2	2	1	2	2	1	2
368	2023/4/21 11:12:42	3	2	2	3	3	1	1	3	3	1	1	2	3	1	1	3	1	3	2	1	3	1	1	1	1	1	2	3	1	2	2	1	1	3	2	4	1	1	1	2	2	1	2	1	2	2	1	2
369	2023/4/21 11:39:50	1	2	1	3	2	2	2	3	2	1	1	1	2	1	1	2	3	3	2	1	3	1	1	1	3	1	1	3	1	2	2	1	2	2	2	4	1	1	1	2	1	1	1	1	2	2	1	2
370	2023/4/21 11:43:42	1	1	2	2	2	2	1	3	4	1	1	1	3	1	2	3	3	3	3	3	3	1	1	1	1	1	1	3	1	2	2	1	1	3	2	1	2	2	1	1	2	2	2	1	2	2	1	1
371	2023/4/21 11:53:17	1	2	2	2	2	2	2	3	4	1	1	1	3	3	3	3	3	3	3	3	3	1	3	1	3	1	1	3	2	2	2	1	1	3	2	1	2	2	1	2	2	2	2	1	2	2	1	2
372	2023/4/21 12:05:58	1	1	2	2	2	2	2	3	3	1	1	1	3	3	1	3	1	3	3	3	3	3	3	1	3	3	3	3	2	2	2	2	2	3	2	1	2	2	2	1	2	2	2	1	2	2	1	2
373	2023/4/21 12:13:02	1	2	2	1	3	2	2	3	4	1	2	1	3	3	1	3	1	3	3	3	3	1	3	1	1	1	1	3	1	1	1	1	2	2	2	4	2	2	2	2	2	2	2	1	2	2	1	2
374	2023/4/21 12:24:01	2	2	2	2	2	2	2	3	2	2	1	1	2	3	1	3	3	3	3	3	3	1	1	1	3	3	1	3	1	1	1	1	2	3	2	5	2	2	1	2	2	2	2	1	2	2	1	2
375	2023/4/21 12:27:17	2	1	2	2	2	2	2	3	2	1	1	1	2	3	1	3	3	3	3	3	3	1	1	1	1	1	1	3	2	2	1	1	2	3	2	5	2	2	1	1	2	2	2	1	2	2	1	2
376	2023/4/21 12:35:09	1	2	2	1	3	1	2	3	3	1	1	1	3	1	1	3	3	3	3	3	3	1	1	1	3	3	1	3	2	2	1	1	2	2	2	1	2	2	2	2	2	2	2	1	2	2	2	2
377	2023/4/21 12:39:08	2	2	1	2	2	2	1	3	5	1	1	2	5	1	1	3	1	3	3	1	3	1	1	1	1	1	1	3	1	1	1	1	2	2	1	4	1	1	1	2	2	1	1	1	2	2	1	2
378	2023/4/21 12:42:35	3	1	2	2	2	5	1	3	5	1	1	1	5	1	1	3	3	3	3	3	3	1	3	1	3	3	3	1	2	2	1	1	1	4	2	1	2	1	1	1	2	2	2	1	2	2	2	2
379	2023/4/21 14:23:10	2	1	2	4	2	5	2	3	5	1	1	1	5	1	1	3	3	3	3	3	3	1	1	3	3	3	3	1	2	2	1	1	1	4	1	1	1	1	1	1	2	2	2	2	2	2	2	2
380	2023/4/21 14:31:55	3	1	2	1	3	4	2	3	3	1	1	1	3	1	1	3	1	3	3	3	3	1	2	1	3	3	3	3	2	2	1	1	1	3	1	5	1	1	1	1	2	2	2	1	2	2	1	2
381	2023/4/21 14:39:26	2	3	2	4	2	5	2	4	1	1	1	1	1	1	1	1	1	1	2	1	2	1	2	1	1	2	3	2	1	2	1	1	2	2	1	5	1	1	1	2	2	2	2	1	2	1	1	1
382	2023/4/21 16:05:02	1	2	2	4	2	5	2	3	3	2	2	1	2	1	1	2	1	1	3	3	3	1	3	1	1	3	1	1	2	2	1	1	2	2	1	5	1	1	1	1	2	2	2	1	2	1	1	2
383	2023/4/21 16:20:08	1	2	2	4	2	5	1	3	4	1	1	1	2	1	1	3	1	2	3	1	3	1	1	1	1	1	1	1	1	2	1	1	2	2	1	5	1	1	1	2	2	2	1	1	2	2	1	2
384	2023/4/22 9:29:58	1	3	2	4	2	5	2	3	1	2	2	4	1	1	1	1	1	1	2	1	2	1	1	1	1	2	1	1	1	2	1	1	3	2	1	5	1	1	1	1	2	2	1	1	2	2	1	1
385	2023/4/22 10:11:25	1	2	2	4	2	5	1	3	2	1	1	4	2	1	1	3	1	1	2	1	1	1	1	1	1	1	1	1	1	2	1	1	3	1	1	5	1	1	1	1	2	1	1	1	2	2	1	2
386	2023/4/22 10:39:06	2	2	2	3	3	4	1	3	4	1	1	1	3	1	1	2	1	3	3	1	3	1	1	1	1	3	3	2	2	2	1	1	2	3	1	5	1	1	1	2	2	2	2	1	2	2	2	2
387	2023/4/22 10:49:23	1	3	2	4	2	5	1	3	5	1	1	4	5	1	1	1	1	1	2	1	3	1	1	1	1	1	1	1	1	2	1	1	1	2	1	5	1	1	1	1	2	1	2	1	2	2	1	1
388	2023/4/22 12:05:38	2	1	2	2	2	4	2	3	3	1	1	1	3	1	1	3	3	2	3	3	3	1	1	1	1	3	3	1	2	2	1	1	1	3	1	5	1	1	1	1	2	2	2	1	2	2	1	2
389	2023/4/22 12:19:56	2	2	2	2	2	4	1	3	5	1	1	1	4	1	1	3	1	3	3	1	2	1	1	1	1	1	1	1	1	2	1	1	2	2	1	5	1	1	1	1	2	2	1	1	2	2	1	2
390	2023/4/22 12:29:17	3	2	2	2	2	5	1	3	4	2	2	4	2	1	1	3	1	1	3	1	2	1	3	1	2	3	3	3	2	2	1	1	1	3	1	5	1	1	1	2	2	1	2	1	2	2	1	2
391	2023/4/22 12:36:43	2	1	2	2	2	4	1	3	5	1	1	1	4	1	1	3	1	1	3	1	2	1	1	3	3	3	3	3	2	2	1	1	1	3	1	4	1	1	1	1	2	2	2	1	2	2	1	2
392	2023/4/22 12:51:27	2	2	2	1	3	4	1	3	4	1	1	4	2	1	1	3	1	3	3	1	3	1	1	1	1	3	3	3	2	2	1	1	1	3	1	5	1	1	1	1	2	2	2	1	2	2	1	2
393	2023/4/22 13:44:43	2	1	2	2	2	5	1	3	3	1	1	4	2	1	1	3	1	1	3	3	3	1	1	3	3	3	3	3	2	2	1	1	2	1	1	4	1	1	1	1	2	2	2	1	2	2	1	2
394	2023/4/22 14:21:35	3	2	2	2	2	5	1	3	2	2	2	4	2	1	1	3	1	1	2	1	2	1	1	3	3	3	3	1	2	2	1	1	2	1	1	5	1	1	1	2	2	1	1	1	2	2	1	2
395	2023/4/22 15:03:08	1	2	2	2	2	5	1	3	4	1	1	1	4	1	1	3	1	3	3	3	2	1	3	3	3	3	3	1	2	2	1	1	2	3	1	5	1	1	1	2	2	1	2	1	2	2	1	2
396	2023/4/22 15:24:36	1	1	2	2	2	5	2	3	2	1	1	1	2	1	1	3	1	1	3	1	2	1	3	1	3	3	3	1	2	2	1	1	3	3	1	5	1	1	1	1	2	2	2	1	2	2	1	2
397	2023/4/27 14:05:41	2	2	1	2	2	1	1	2	4	1	1	1	4	3	3	3	3	3	3	3	3	1	1	1	1	3	3	3	2	2	1	1	1	3	2	5	2	2	1	1	2	2	2	1	2	2	1	2
398	2023/4/27 14:30:30	1	1	1	1	3	1	2	3	3	1	1	3	3	3	1	3	1	3	3	3	3	1	1	1	1	1	1	3	2	2	1	1	1	2	2	5	1	1	1	1	1	1	2	1	2	2	1	2
399	2023/4/28 12:27:27	3	2	2	1	3	1	1	3	4	2	2	1	3	3	3	3	3	3	3	3	3	3	3	3	3	3	3	3	2	2	2	2	1	4	2	1	1	2	2	2	2	2	2	1	2	2	1	2
400	2023/4/28 12:37:49	2	1	2	2	2	1	2	3	4	1	1	4	4	3	1	3	1	3	3	3	3	1	1	1	3	1	3	3	2	2	1	1	1	2	2	5	1	1	1	1	2	1	2	1	2	1	1	1
1	2023/4/6 8:58:00	1	1	1	2	2	2	1	3	1	1	1	1	1	1	1	3	3	3	3	3	3	3	3	3	3	3	3	2	2	2	2	1	1	3	1	1	1	1	1	1	2	1	2	1	2	1	2	1
2	2023/4/23 10:09:15	1	1	1	2	2	1	1	3	4	1	1	1	3	1	1	3	3	3	3	3	3	1	1	3	1	1	3	3	2	2	1	1	1	3	2	1	1	1	1	2	2	2	2	1	2	2	1	2
3	2023/4/23 10:15:55	3	1	1	1	3	1	1	3	2	2	2	1	3	3	3	3	3	3	3	3	3	1	1	3	3	3	3	3	2	2	2	2	1	4	2	1	1	1	1	1	2	2	2	1	2	1	1	2
4	2023/4/23 10:20:19	2	2	2	2	3	1	1	3	2	1	1	1	2	1	1	3	1	3	3	3	3	1	1	1	3	1	3	3	2	2	1	1	1	3	2	1	1	1	1	2	2	2	2	1	2	2	1	2
5	2023/4/23 10:32:43	1	3	2	2	2	1	2	3	3	2	1	2	2	1	1	3	3	3	3	3	3	1	3	1	1	1	3	1	2	1	2	1	1	3	2	5	2	1	1	1	2	1	2	1	2	2	2	2
6	2023/4/23 11:02:08	3	5	2	4	2	2	2	3	3	1	1	2	3	1	1	2	1	3	2	1	2	1	1	1	1	3	1	1	1	1	1	1	3	1	1	4	1	1	1	1	1	1	1	1	1	1	1	1
7	2023/4/23 11:27:21	1	2	2	4	2	1	1	3	3	1	1	2	2	1	1	1	1	1	1	1	1	1	1	1	1	1	1	1	1	1	1	1	1	1	1	5	1	1	1	2	1	2	2	1	1	1	1	1
8	2023/4/23 11:27:37	1	1	1	2	2	1	1	2	3	1	1	3	3	1	1	2	1	2	2	1	2	1	1	1	1	3	1	1	1	2	1	1	2	2	1	4	1	1	1	1	1	2	1	1	1	1	1	1
9	2023/4/23 15:53:18	3	1	2	1	3	1	1	3	2	1	1	2	2	1	2	2	3	3	3	3	3	1	1	1	1	2	3	3	2	2	1	1	1	3	2	1	1	1	1	2	2	2	2	1	2	1	1	1
10	2023/4/23 16:03:01	2	2	1	4	2	2	1	2	1	1	1	2	2	1	1	1	1	3	3	3	3	1	1	1	1	1	1	1	2	2	1	1	1	2	1	1	1	1	1	2	2	1	2	1	2	1	1	1
11	2023/4/23 17:19:59	1	1	1	2	2	1	1	3	2	1	1	1	4	3	2	2	3	3	3	3	3	1	1	2	1	3	3	2	2	2	2	2	1	4	2	1	1	2	1	2	2	2	2	1	2	2	2	2
12	2023/4/23 17:22:38	2	2	2	2	2	1	1	3	2	2	1	1	2	1	1	2	2	2	2	2	2	1	1	1	3	1	2	1	2	2	1	1	1	4	2	1	1	1	1	2	2	1	2	1	2	1	1	2
13	2023/4/23 18:31:57	2	2	2	2	2	1	1	2	3	2	2	1	3	1	1	2	1	2	2	1	2	1	1	1	1	3	1	1	1	2	1	1	2	3	1	5	1	1	1	1	2	1	1	1	1	1	1	1
14	2023/4/24 9:53:26	1	1	2	2	2	1	1	3	4	2	2	1	4	3	3	3	3	3	3	3	3	1	1	3	1	3	3	3	2	1	2	2	1	3	2	1	1	2	2	1	1	2	2	1	2	2	1	2
15	2023/4/24 10:01:49	2	2	1	2	2	1	1	2	2	1	1	2	2	1	1	1	1	2	2	3	3	1	1	1	1	1	3	3	2	2	1	1	1	2	2	1	1	1	1	1	2	1	2	1	2	1	1	1
16	2023/4/25 8:28:57	1	1	1	4	2	1	1	3	2	1	1	2	2	1	3	3	3	3	3	3	2	1	1	1	3	2	3	3	2	2	1	1	1	3	2	1	1	1	1	2	2	1	2	1	2	2	1	2
17	2023/4/25 9:36:37	1	2	2	4	2	1	2	3	3	1	1	4	3	1	1	2	1	2	2	1	2	1	1	1	1	2	3	3	1	2	1	1	1	3	1	4	1	1	1	1	2	2	1	1	1	1	1	1
18	2023/4/25 9:53:16	3	1	2	3	3	1	1	3	4	1	1	1	3	3	3	3	3	3	3	3	3	3	3	3	3	3	3	3	2	2	2	2	1	3	2	1	1	2	2	1	2	2	2	2	2	2	2	2
19	2023/4/25 9:58:08	2	1	2	2	2	1	1	3	3	1	1	1	4	3	3	3	3	3	3	3	3	3	3	3	3	3	3	3	2	2	2	2	1	3	1	1	2	2	2	2	2	2	2	2	2	2	2	2
20	2023/4/26 8:29:33	2	2	1	2	2	1	1	2	2	1	2	1	2	1	1	1	1	1	3	3	3	1	1	1	3	1	1	1	2	2	1	1	1	3	2	1	1	1	1	1	2	1	2	1	2	1	1	2
21	2023/4/26 18:51:39	1	1	2	1	3	1	1	3	2	2	2	1	3	1	1	3	1	1	3	3	3	1	3	3	3	3	1	3	2	2	1	1	1	4	2	1	1	2	1	1	2	1	2	1	2	1	1	2
22	2023/4/28 9:24:30	2	1	2	3	3	1	1	3	4	2	2	1	5	3	3	3	3	3	3	3	3	3	3	3	3	3	3	3	2	2	2	2	1	3	2	1	2	2	2	1	2	2	2	2	2	2	2	2
23	2023/4/28 9:31:22	2	1	2	4	3	1	1	3	5	2	2	1	5	3	3	3	3	3	3	3	3	3	3	3	3	3	3	3	2	2	2	2	1	3	2	1	2	2	2	1	2	2	2	2	2	2	2	2
24	2023/4/28 9:47:38	1	1	2	2	2	1	1	3	3	1	1	2	3	2	3	3	3	3	3	3	3	3	3	3	3	3	3	3	2	2	1	1	1	4	1	1	1	1	1	1	1	1	1	1	1	1	1	1
25	2023/4/28 10:29:32	3	1	2	2	2	1	1	3	1	1	1	1	1	1	1	1	1	1	3	3	3	1	1	1	3	1	1	2	1	1	1	2	1	4	1	1	1	1	2	1	2	1	2	1	2	1	1	1
26	2023/4/28 10:40:18	2	1	2	1	2	1	1	3	3	2	2	1	4	1	1	3	3	3	1	3	3	3	3	3	3	3	3	3	2	2	1	2	1	4	2	1	2	2	2	2	2	2	2	1	2	2	2	2
27	2023/4/28 10:45:58	1	3	1	2	2	3	1	2	3	1	1	2	4	1	1	3	1	3	2	3	3	1	1	1	1	1	3	1	2	1	1	1	2	3	2	4	1	1	1	1	2	1	1	1	2	1	1	1
28	2023/4/29 13:03:56	1	2	2	5	2	5	2	5	3	1	1	4	3	1	1	1	1	3	3	2	2	2	2	1	1	1	2	1	1	1	1	1	3	2	1	1	1	1	1	1	1	1	1	1	1	1	1	1
29	2023/4/29 13:05:14	1	5	1	2	2	3	2	3	1	1	1	4	1	2	3	3	2	1	1	1	3	1	1	1	1	1	1	1	1	1	1	1	3	2	1	5	1	1	1	1	1	1	1	1	1	1	1	1
30	2023/4/29 13:06:03	1	3	2	5	2	3	2	3	3	1	1	1	3	1	1	1	1	1	1	1	1	1	1	1	1	1	1	1	1	1	1	1	1	1	1	2	1	1	1	1	1	1	1	1	1	1	1	1
31	2023/4/29 13:07:25	1	3	2	4	2	2	2	2	1	1	1	2	1	1	1	2	1	2	1	1	2	1	1	1	1	1	1	1	1	1	1	1	2	1	1	4	1	1	1	1	1	1	1	1	1	1	1	1
32	2023/4/29 13:10:18	1	2	2	4	2	2	2	3	2	1	1	2	2	2	2	2	3	3	3	3	1	1	1	1	1	3	3	3	1	2	1	1	1	3	1	5	1	1	1	1	1	1	1	1	1	1	1	1
33	2023/4/29 13:10:43	1	3	1	5	2	2	2	3	3	2	2	1	3	1	1	2	1	3	3	1	1	1	1	1	1	1	2	1	1	1	1	1	2	1	1	1	1	1	1	1	1	1	1	2	1	1	1	1
34	2023/4/29 13:10:50	3	4	1	1	1	3	2	3	2	1	1	2	2	1	1	2	1	2	2	1	2	1	1	1	1	1	1	1	1	1	1	1	2	1	1	4	1	1	1	1	1	1	1	1	1	1	1	1
35	2023/4/29 13:13:17	1	3	2	4	2	1	2	5	3	1	1	2	2	1	1	3	1	2	2	1	2	1	1	1	1	1	1	3	1	2	1	1	1	3	1	4	1	1	1	2	2	1	1	1	1	1	1	1
36	2023/4/29 13:14:13	2	2	2	2	2	1	1	3	3	2	2	3	3	1	1	2	1	1	2	1	2	1	1	1	1	1	1	1	1	1	1	1	3	1	1	4	1	1	1	1	2	1	1	1	1	1	1	1
37	2023/4/29 13:15:46	1	3	1	2	2	1	1	5	3	3	1	2	3	3	2	2	2	3	3	1	1	1	1	2	2	2	3	1	2	1	2	1	2	2	1	2	1	1	1	2	1	1	2	2	1	2	2	2
38	2023/4/29 13:18:31	1	2	2	1	2	2	1	3	4	1	1	2	3	1	1	2	1	2	2	1	3	1	1	1	1	3	3	1	1	2	1	1	1	3	2	4	1	1	1	1	2	2	1	1	1	2	1	1
39	2023/4/29 13:22:40	1	3	2	2	2	2	2	3	2	1	1	2	2	1	1	3	1	3	3	3	3	3	3	3	3	1	2	1	1	2	1	1	1	1	2	4	2	1	1	1	1	2	1	1	1	1	1	1
40	2023/4/29 13:25:05	1	3	1	1	2	2	2	3	1	2	2	2	2	1	1	1	1	1	1	1	1	1	1	1	1	1	1	1	1	1	1	1	1	1	1	4	1	1	1	1	1	1	1	1	1	1	1	1
41	2023/4/29 13:25:29	1	1	1	2	2	1	2	1	3	1	1	2	3	3	3	3	3	3	3	3	3	1	3	1	1	3	3	1	2	2	1	1	1	1	1	4	1	1	1	1	2	2	1	2	1	1	2	1
42	2023/4/29 13:29:10	2	1	2	1	1	1	2	1	1	1	1	1	2	2	1	3	1	2	3	1	2	1	2	1	1	3	1	3	1	1	1	1	1	1	1	4	1	1	1	2	2	2	1	1	1	1	2	1
43	2023/4/29 13:37:57	1	4	1	1	3	1	2	5	2	1	1	1	3	3	1	3	3	3	3	3	3	1	1	1	1	1	1	3	2	2	1	1	2	1	1	4	1	1	1	1	1	2	1	1	1	1	1	1
44	2023/4/29 13:50:03	3	3	1	5	2	2	2	5	3	1	1	2	4	2	2	3	3	3	3	3	3	3	3	3	3	3	3	3	2	2	1	1	2	1	2	4	1	1	1	1	1	1	1	1	1	1	2	1
45	2023/4/29 13:58:43	1	1	2	2	2	1	2	3	3	2	2	1	3	3	1	3	3	3	2	3	3	1	1	1	1	1	3	3	2	1	2	1	1	3	2	1	1	1	1	1	2	2	2	2	2	1	1	1
46	2023/4/29 14:06:39	3	4	1	5	2	3	2	3	2	1	1	4	3	1	1	1	1	2	2	1	2	1	1	1	1	1	1	2	1	1	1	1	1	1	1	4	1	2	1	2	1	1	1	1	1	1	1	1
47	2023/4/29 14:14:03	1	2	2	5	4	2	1	3	3	1	1	2	4	3	1	3	1	3	2	3	2	1	3	3	1	3	3	1	1	2	2	1	3	3	2	4	1	1	1	1	2	1	1	1	1	1	1	1
48	2023/4/29 15:48:44	1	3	1	5	2	3	2	2	1	1	1	1	1	2	2	2	2	2	2	2	2	1	1	1	1	1	1	1	1	2	1	1	2	1	1	4	1	1	1	1	1	1	1	1	1	1	1	1
49	2023/4/30 8:08:56	1	2	2	2	2	4	2	4	3	1	1	2	2	2	2	2	1	1	2	1	3	1	1	1	1	1	1	3	1	1	1	1	1	1	1	2	1	1	1	2	2	1	1	1	1	2	2	1
50	2023/4/30 8:10:13	1	2	2	2	2	2	2	3	3	2	1	2	3	3	3	3	3	3	3	3	3	1	1	1	1	1	3	1	1	2	1	1	2	3	1	3	1	2	1	1	2	2	1	1	1	1	1	2
51	2023/4/30 8:20:54	1	1	1	1	2	1	1	5	4	2	1	1	4	2	1	2	1	2	2	1	2	1	2	1	1	1	1	1	2	1	2	2	1	3	2	1	2	1	1	1	1	2	2	1	2	2	1	2
52	2023/4/30 8:22:55	1	1	2	5	3	1	1	3	4	1	1	2	4	1	1	2	1	3	3	1	2	1	1	1	1	1	1	1	1	2	2	1	3	3	1	2	1	1	1	1	2	2	1	1	1	1	1	2
53	2023/4/30 8:33:53	3	4	2	2	2	2	2	2	1	1	1	2	1	1	1	2	1	2	1	1	2	1	1	1	1	1	2	2	2	2	1	1	2	2	1	2	1	1	1	2	2	1	1	1	1	1	1	1
54	2023/4/30 9:37:19	2	1	2	1	3	1	1	3	4	1	1	1	3	1	1	2	1	2	2	1	2	1	1	1	1	1	2	1	1	2	1	1	1	3	2	1	2	1	1	1	2	1	1	1	2	2	1	1
55	2023/4/30 9:42:27	1	3	1	5	4	3	2	2	1	2	2	1	1	1	1	1	1	1	1	1	1	3	3	1	1	1	3	3	1	1	2	1	2	1	1	1	2	2	1	1	1	2	2	2	1	2	2	2
56	2023/4/30 9:43:52	1	1	1	2	2	1	2	1	3	1	1	2	3	3	3	3	3	3	3	3	3	1	2	1	3	3	3	3	2	2	1	1	1	1	1	4	1	1	1	1	2	2	2	1	1	1	2	1
57	2023/4/30 9:45:42	3	4	2	5	2	3	2	3	3	1	1	3	3	1	1	2	1	2	2	1	2	1	1	1	1	1	1	2	1	1	1	1	2	2	1	4	1	2	1	2	1	1	1	1	1	1	1	1
58	2023/4/30 9:46:26	1	3	2	5	2	2	2	3	3	1	1	1	2	1	1	1	1	1	2	1	1	1	1	1	1	1	1	1	1	1	1	1	1	1	1	2	1	1	1	1	1	1	1	1	2	1	1	1
59	2023/4/30 9:46:42	1	1	1	1	1	1	1	1	1	1	1	1	2	1	2	1	1	1	2	1	2	2	2	3	3	3	2	2	1	2	1	1	1	2	2	3	2	1	1	2	2	1	1	2	1	1	1	1
60	2023/4/30 9:48:07	1	1	2	3	3	2	1	3	2	1	1	2	3	2	1	2	1	1	1	1	2	1	1	1	1	1	1	2	1	1	1	1	1	3	1	4	1	1	1	1	2	2	1	1	1	1	1	2
61	2023/4/30 9:48:32	1	3	2	4	2	1	1	5	3	1	1	2	3	3	1	2	1	2	2	1	2	1	1	1	1	1	1	3	1	2	1	1	1	3	1	4	1	1	1	2	1	1	1	1	1	1	1	1
62	2023/4/30 9:49:23	1	3	2	2	2	1	2	1	3	1	1	1	3	2	1	1	1	1	2	1	3	1	1	1	1	1	1	2	1	1	1	1	1	1	1	4	1	1	1	1	1	1	1	1	1	1	1	1
63	2023/4/30 10:01:46	1	2	2	5	4	2	1	3	3	1	1	2	3	3	3	2	3	2	3	2	3	3	3	3	3	3	3	3	2	2	2	1	3	3	1	2	2	2	2	1	1	1	1	1	1	1	2	1
64	2023/4/30 10:03:50	1	3	2	2	2	2	2	3	2	2	2	2	2	1	1	1	1	2	1	1	1	1	1	1	1	1	1	1	1	1	2	1	1	1	1	4	1	2	1	1	1	1	1	1	1	1	1	1
65	2023/4/30 10:15:10	1	2	2	2	2	1	2	5	3	1	1	2	3	2	2	2	2	2	2	2	2	2	2	2	2	2	2	2	2	2	1	1	1	1	1	5	2	1	2	2	1	1	1	1	1	1	1	1
66	2023/4/30 10:26:11	1	2	2	4	2	2	2	3	3	1	1	2	3	1	1	1	1	1	3	1	3	1	1	1	1	1	3	1	1	2	1	1	1	1	1	5	1	1	1	1	1	1	1	1	1	1	1	1
67	2023/4/30 11:15:15	1	3	2	2	2	1	1	3	3	2	1	2	3	1	1	2	1	2	2	1	2	1	1	1	1	2	1	1	1	1	1	1	2	1	1	4	1	1	1	1	1	1	1	1	1	1	1	1
68	2023/5/1 8:53:22	1	2	2	5	4	2	1	3	3	1	1	2	3	3	1	2	1	2	2	1	2	1	1	1	1	1	1	1	2	1	1	1	3	2	1	4	1	1	1	1	1	1	1	1	1	1	1	1
69	2023/5/1 9:11:46	1	1	2	3	3	2	1	3	2	1	1	2	3	2	1	2	1	2	2	1	2	1	1	1	1	1	1	2	1	1	1	1	1	3	1	4	1	1	1	1	2	2	2	1	1	2	1	2
70	2023/5/1 9:13:55	2	1	2	1	1	1	1	3	4	1	1	1	4	1	1	1	1	2	2	1	2	1	1	1	1	1	1	1	1	1	2	1	1	3	1	1	1	1	1	1	1	1	1	2	2	2	1	1
71	2023/5/1 9:20:13	1	3	2	4	2	1	2	5	3	1	1	2	3	1	1	3	1	2	2	1	2	1	1	1	1	1	1	3	2	2	1	1	1	3	1	4	1	1	1	1	2	1	1	1	1	1	1	1
72	2023/5/1 10:01:24	1	2	2	2	2	1	2	3	2	1	1	3	2	3	3	3	3	3	3	3	3	1	3	1	1	3	3	1	2	2	1	1	1	1	1	4	1	1	1	1	2	2	1	1	1	1	1	1
73	2023/5/1 10:12:28	1	4	2	1	2	2	2	3	3	1	1	1	3	1	1	3	3	2	2	1	2	1	2	1	1	1	1	3	1	1	1	1	2	1	1	5	1	1	1	2	2	1	1	1	1	1	1	1
74	2023/5/1 10:12:55	3	4	2	5	2	3	2	3	3	1	1	3	3	1	1	2	2	2	2	1	2	1	1	1	1	1	1	2	1	1	1	1	1	1	1	4	1	1	1	2	1	1	1	1	1	1	1	1
75	2023/5/1 10:16:52	1	3	1	2	2	1	2	1	3	1	1	1	3	3	1	1	1	1	3	3	3	1	1	1	1	1	1	1	1	1	1	1	1	1	1	4	1	1	1	1	1	1	1	1	1	1	1	1
76	2023/5/1 10:45:19	3	1	2	1	1	3	2	5	2	1	1	1	2	3	3	3	3	3	2	3	3	3	3	3	3	3	3	3	2	2	1	1	2	3	1	2	1	1	1	2	2	2	2	2	2	2	2	2
77	2023/5/1 10:49:42	1	1	1	1	1	1	1	1	1	1	1	1	1	1	1	1	1	1	1	1	1	1	1	1	1	1	1	1	1	1	1	1	1	1	1	1	2	1	1	1	1	1	1	1	1	1	1	1
78	2023/5/1 11:00:29	3	2	1	1	1	1	2	1	1	1	1	1	1	2	2	2	2	2	2	2	2	2	2	2	2	2	2	2	2	2	2	2	2	2	1	2	1	1	1	1	1	2	2	2	2	2	2	2
79	2023/5/1 11:04:43	1	3	1	5	2	3	2	2	1	1	1	1	1	2	2	2	2	2	2	2	2	1	2	1	1	1	1	3	1	1	1	1	1	1	1	4	1	2	1	1	2	1	1	1	1	1	1	1
80	2023/5/1 11:16:37	1	3	1	1	2	1	1	1	1	2	1	1	1	1	1	1	1	1	1	1	1	1	1	1	1	1	1	1	1	1	2	1	1	1	2	3	1	1	1	1	1	1	1	1	1	1	1	1
81	2023/5/1 11:52:30	1	3	2	2	2	2	1	3	1	2	1	2	1	1	1	1	1	1	1	1	1	1	1	1	1	1	1	1	1	1	1	1	1	1	1	1	1	1	1	1	1	1	1	1	1	1	1	1
82	2023/5/1 12:05:54	2	2	2	2	2	1	1	3	3	2	1	2	3	1	1	2	1	2	2	1	2	1	1	1	1	2	1	1	1	1	1	1	2	1	1	4	1	1	1	1	1	1	1	1	1	1	1	1
83	2023/5/1 12:31:50	1	1	1	1	2	1	1	5	1	1	1	1	1	1	1	1	1	1	1	1	1	1	1	1	1	1	1	1	1	1	1	1	1	1	1	1	1	1	1	1	1	1	1	1	2	2	1	1
84	2023/5/1 12:35:17	1	1	1	2	1	1	1	1	2	1	1	1	1	1	1	1	1	2	2	3	3	2	2	2	2	3	2	2	2	2	1	1	1	2	1	1	1	1	1	1	1	1	1	1	2	1	1	2
85	2023/5/1 13:58:08	1	2	2	4	2	2	2	3	3	1	1	2	3	1	1	1	1	1	1	1	1	1	1	1	1	1	1	1	1	1	1	1	1	1	1	1	1	1	1	1	1	1	1	1	1	1	1	1
86	2023/5/1 14:12:59	1	1	1	1	3	1	2	5	3	1	1	1	3	2	3	3	3	3	2	2	3	3	3	3	3	3	3	3	2	2	1	1	1	2	1	4	1	1	1	1	1	1	2	2	2	2	1	1
87	2023/5/1 17:56:03	2	1	1	2	1	1	1	2	1	2	2	2	1	1	2	1	1	1	1	1	1	1	1	1	2	2	2	2	2	2	2	2	1	1	1	4	1	1	1	1	1	1	1	1	1	1	1	1
88	2023/5/5 8:05:10	1	3	2	1	1	2	1	1	1	1	1	1	1	2	2	2	2	2	2	2	2	2	2	2	2	2	2	2	2	2	1	1	1	3	2	2	2	2	2	2	2	1	2	2	2	2	2	2
89	2023/5/5 8:05:26	1	1	2	1	3	1	1	1	1	1	1	1	1	1	2	2	2	2	1	3	3	3	3	3	3	3	3	3	2	2	1	1	1	1	1	5	2	1	1	1	2	1	2	2	2	2	1	1
90	2023/5/5 8:06:45	3	1	2	5	1	1	2	3	3	1	1	1	3	3	3	3	3	3	3	3	3	3	3	3	3	3	3	3	2	2	2	2	1	4	2	1	2	2	2	2	2	2	2	2	2	2	2	2
91	2023/5/5 8:11:34	1	1	2	2	2	1	2	3	3	1	1	2	3	3	3	3	3	3	3	3	3	3	3	3	3	3	3	3	2	2	1	1	1	1	1	4	1	1	1	2	2	2	1	1	1	2	2	1
92	2023/5/5 8:13:12	1	2	1	1	1	2	1	1	1	1	1	1	1	1	1	1	1	1	1	1	1	1	1	1	1	1	1	1	1	1	1	1	1	1	1	4	1	1	1	1	1	1	1	1	1	1	1	1
93	2023/5/5 8:13:23	1	1	2	3	3	2	1	3	3	1	1	2	3	2	1	2	1	2	2	1	2	1	1	1	1	1	1	2	1	2	1	1	1	3	1	4	1	1	1	2	2	2	1	1	1	1	1	2
94	2023/5/5 8:14:44	3	2	2	3	2	1	1	3	3	1	1	2	3	1	1	2	1	2	2	1	2	1	1	1	1	1	1	1	2	2	1	1	2	1	1	4	1	1	1	1	1	1	1	1	1	1	1	1
95	2023/5/5 8:15:11	1	3	2	4	2	1	1	5	3	1	1	2	3	1	1	2	1	2	2	1	2	1	1	1	1	1	1	3	1	2	1	1	1	3	1	4	1	1	1	1	2	1	1	1	1	1	1	1
96	2023/5/5 8:15:40	3	1	1	1	1	1	2	1	1	1	1	1	1	1	1	1	1	1	1	1	1	1	1	1	1	1	1	1	1	1	1	1	1	1	1	1	1	1	1	1	1	1	1	1	1	1	1	1
97	2023/5/5 8:16:20	1	2	2	4	2	2	2	3	3	1	1	2	3	1	1	1	1	1	1	1	1	1	1	1	1	1	1	1	1	1	1	1	1	1	1	5	1	1	1	1	1	1	1	1	1	1	1	1
98	2023/5/5 8:18:06	1	1	2	2	4	2	2	5	4	1	1	3	2	1	1	2	3	3	3	3	3	3	3	1	1	1	1	1	1	1	1	1	3	3	1	4	1	1	1	1	1	1	1	2	1	1	1	1
99	2023/5/5 8:23:07	1	3	1	2	2	1	2	1	3	1	1	1	3	1	1	1	1	1	1	1	3	1	1	1	1	1	1	1	1	1	1	1	1	1	1	4	1	1	1	1	1	1	1	1	1	1	1	1
100	2023/5/5 8:24:23	1	1	1	1	1	1	2	3	2	1	1	1	1	1	1	1	1	1	1	1	1	1	1	1	1	1	2	1	1	1	1	1	1	1	1	2	1	1	1	1	1	1	1	1	1	1	1	1
101	2023/5/5 8:30:11	1	1	2	1	2	2	2	5	3	2	1	1	4	1	1	1	1	1	1	1	3	3	3	3	1	1	1	1	1	1	1	1	1	1	1	1	1	1	1	1	1	1	1	1	1	1	1	1
102	2023/5/5 8:33:20	2	1	2	1	3	1	1	3	4	1	1	1	4	3	3	3	3	3	3	1	3	1	1	1	1	1	1	3	1	2	2	1	1	3	2	1	2	1	2	2	2	2	1	2	2	2	2	2
103	2023/5/5 8:36:51	3	3	1	3	2	2	2	3	3	1	1	3	3	1	1	1	3	1	1	3	3	3	3	3	3	3	3	3	2	2	1	1	2	1	1	4	1	1	1	1	1	1	1	1	1	1	1	1
104	2023/5/5 8:56:43	3	4	2	5	2	3	2	3	3	1	1	3	3	1	1	2	1	2	2	1	2	1	1	1	1	1	1	1	1	1	1	1	1	1	1	4	1	1	1	2	1	1	1	1	1	1	1	1
105	2023/5/5 9:09:30	1	3	1	2	2	3	2	3	1	1	1	1	3	2	2	2	2	2	2	3	2	3	3	3	3	3	1	3	1	1	1	1	1	1	1	4	1	1	1	1	2	1	1	1	1	1	1	1
106	2023/5/5 9:45:34	1	1	1	1	1	1	1	1	1	1	1	1	1	1	1	1	1	1	1	1	1	1	1	1	1	1	1	1	1	1	1	1	1	1	1	1	1	1	1	1	1	1	1	2	2	1	1	1
107	2023/5/14 11:15:11	2	1	2	3	3	2	1	2	3	1	1	2	3	2	1	2	1	2	2	1	2	1	1	1	1	1	1	1	1	2	1	1	1	3	1	4	1	1	1	1	1	1	1	1	1	1	1	1
108	2023/5/14 11:19:34	1	3	1	2	2	1	2	1	3	1	1	1	3	1	1	1	1	1	1	1	1	1	1	1	1	1	1	1	1	1	1	1	1	1	1	4	1	1	1	1	1	1	1	1	1	1	1	1
109	2023/5/14 11:21:19	1	1	2	1	4	1	1	3	3	1	1	1	3	1	1	2	1	2	2	1	2	1	1	1	1	1	1	1	1	1	1	1	3	3	1	4	1	1	1	1	1	1	1	1	1	1	1	1
110	2023/5/14 11:43:57	1	3	2	4	2	1	1	5	3	1	1	2	3	1	1	2	1	1	2	1	2	1	1	1	1	1	1	3	1	2	1	1	1	3	1	4	1	1	2	1	2	1	1	1	1	1	1	1
111	2023/5/14 12:23:55	1	3	2	5	2	3	2	3	2	1	1	1	3	3	2	2	2	2	2	3	2	1	2	1	3	3	1	3	1	1	1	1	1	1	1	4	1	1	1	1	1	1	1	1	1	1	1	1
112	2023/5/14 12:38:33	2	1	2	2	1	1	2	1	1	1	1	1	2	1	1	1	1	1	1	1	1	1	1	1	1	1	1	1	1	1	1	1	1	1	1	2	1	1	1	1	1	1	1	1	1	1	1	1
113	2023/5/14 18:35:16	1	2	1	1	2	2	1	1	1	1	1	4	3	1	1	1	1	1	1	1	1	1	1	1	1	2	3	3	2	2	1	1	1	1	1	1	1	1	1	1	1	1	1	1	1	1	1	1
114	2023/5/14 18:47:28	1	1	2	2	2	1	2	3	3	1	1	2	3	3	3	3	3	3	3	3	3	1	3	1	1	3	3	3	2	2	1	1	1	1	1	2	1	1	1	1	2	2	1	1	1	1	1	1
115	2023/5/14 19:05:22	3	3	2	5	1	3	2	3	3	1	1	1	3	2	2	2	3	2	3	3	3	3	3	3	3	3	3	3	1	2	1	1	1	3	2	5	1	1	1	1	2	2	2	2	2	2	2	2
116	2023/5/14 22:33:22	1	1	1	1	1	1	1	1	1	1	1	1	1	1	1	1	1	1	1	1	1	1	2	1	1	1	1	1	1	1	1	1	1	1	1	1	1	1	1	1	1	1	1	1	1	1	1	1
117	2023/5/14 22:36:36	1	1	1	1	2	2	1	1	1	2	1	2	1	1	1	1	1	1	1	1	1	1	1	1	1	1	1	1	1	1	1	1	1	1	1	2	1	1	1	1	1	1	1	1	1	1	1	1
118	2023/5/15 8:12:05	3	1	2	1	3	1	1	3	4	1	1	1	4	3	3	3	3	3	3	3	3	1	1	3	1	3	3	3	1	2	2	1	1	3	2	1	2	2	2	2	2	1	1	2	2	2	2	2
119	2023/5/15 8:21:36	1	1	2	1	3	1	2	2	2	1	2	1	4	1	2	1	1	2	1	3	3	2	2	1	3	2	3	2	2	2	2	2	1	2	2	4	2	2	1	2	2	2	2	2	1	1	2	2
120	2023/5/15 8:25:07	1	1	2	2	2	1	2	3	3	1	1	1	3	3	3	3	3	3	3	3	3	3	3	3	3	3	3	3	2	2	1	1	1	1	1	2	2	2	1	2	2	2	1	2	1	2	2	1
121	2023/5/15 8:29:55	2	1	2	3	3	2	1	2	3	1	1	2	3	1	1	2	1	2	2	1	2	1	1	1	1	1	1	1	1	2	1	1	1	3	1	4	1	1	1	1	2	1	1	1	1	1	1	2
122	2023/5/15 8:31:41	1	2	2	4	2	1	2	3	3	1	1	2	3	1	1	1	1	1	1	1	1	1	1	1	1	1	1	1	1	1	1	1	1	1	1	2	1	1	1	1	1	1	1	1	1	1	1	1
123	2023/5/15 8:34:14	1	1	1	1	1	1	1	1	1	1	1	1	1	1	1	1	1	1	1	1	1	1	1	1	1	1	1	1	1	1	1	1	1	1	1	1	1	1	1	1	1	1	1	1	1	1	1	1
124	2023/5/15 8:37:51	1	3	1	2	2	1	2	1	3	1	1	1	3	1	1	1	1	1	1	1	1	1	1	1	1	1	1	1	1	1	1	1	1	1	1	4	1	1	1	1	1	1	1	1	1	1	1	1
125	2023/5/15 8:38:16	2	1	1	2	2	1	1	3	2	2	2	4	4	1	2	3	3	3	3	3	2	1	2	2	2	1	1	2	2	2	1	1	2	3	1	2	2	2	1	2	2	1	2	2	2	2	1	1
126	2023/5/15 8:38:41	1	2	2	1	1	1	1	1	1	1	2	2	1	2	2	2	2	2	2	3	3	3	3	3	2	3	2	1	1	1	1	2	2	2	1	3	2	1	1	2	1	1	2	2	2	2	2	2
127	2023/5/15 8:48:48	3	4	2	3	2	3	2	3	3	1	1	3	3	1	1	2	1	2	2	1	3	1	1	1	1	1	1	2	1	1	1	1	1	1	1	4	1	1	1	2	1	1	1	1	1	1	1	1
128	2023/5/15 9:17:45	1	3	2	4	2	1	1	5	3	1	1	2	3	1	1	3	1	2	2	1	2	1	1	1	1	1	1	3	1	2	1	1	1	3	1	4	1	1	1	1	2	1	1	1	1	1	1	2
129	2023/5/15 10:11:52	1	1	2	1	4	1	1	3	3	1	1	2	3	1	1	2	1	2	2	1	2	1	1	1	1	3	1	1	1	1	1	1	3	3	1	4	1	1	1	1	1	1	1	1	1	1	1	1
130	2023/5/15 10:45:51	2	1	1	1	1	2	2	2	2	1	2	2	1	1	1	1	1	1	1	2	1	1	1	1	1	1	1	1	1	1	1	1	1	1	1	1	1	1	1	1	1	1	1	1	1	2	2	1
131	2023/5/15 15:12:52	1	1	1	1	1	1	1	1	1	1	1	1	1	1	1	1	1	1	1	1	1	1	1	1	1	1	1	1	1	1	1	1	1	1	1	1	1	1	1	1	1	1	1	1	1	1	1	1
132	2023/5/18 21:55:33	1	3	1	4	2	2	2	1	1	1	1	1	1	1	1	1	1	1	1	1	3	1	1	1	1	3	3	3	1	1	1	1	1	3	1	4	1	1	1	1	2	2	1	1	1	1	1	1
133	2023/5/19 11:52:06	2	2	2	1	2	1	1	3	3	1	1	2	3	1	1	2	1	3	2	1	2	1	1	1	1	1	1	1	1	2	1	1	1	3	1	4	1	1	1	2	2	1	1	1	1	2	1	2
134	2023/5/19 13:19:31	1	2	2	4	2	2	2	3	4	2	1	1	2	1	1	2	1	2	2	1	2	1	1	1	1	1	2	1	1	2	1	1	1	3	1	4	1	1	1	1	1	1	1	1	1	1	1	1
135	2023/5/19 13:23:45	3	1	2	5	3	1	2	3	3	1	1	2	2	1	1	2	1	3	2	3	2	1	1	1	3	1	1	1	1	2	1	1	1	3	1	4	1	1	1	1	1	1	2	1	2	2	1	1
136	2023/5/19 13:28:21	1	2	2	1	2	1	1	3	3	2	2	1	1	1	1	2	1	2	2	1	2	1	1	1	1	1	1	1	1	2	1	1	1	1	1	4	1	1	1	2	2	2	2	2	2	2	2	2
137	2023/5/19 13:28:43	1	2	1	3	3	1	2	1	3	1	1	2	3	1	1	1	1	2	2	1	1	1	1	1	1	1	1	2	1	1	1	1	2	1	1	4	1	1	1	1	1	1	1	1	1	1	1	1
138	2023/5/19 13:30:00	1	6	1	1	2	5	2	1	2	1	1	3	3	1	1	3	1	1	2	1	1	1	1	1	1	1	1	1	1	1	1	1	2	1	1	5	1	1	1	1	1	1	1	1	1	1	1	1
139	2023/5/19 13:32:37	1	1	1	4	2	3	1	3	3	1	1	4	3	3	1	3	1	3	2	3	3	1	1	1	1	3	1	1	1	1	1	1	2	3	1	4	1	1	1	1	2	2	1	1	2	2	2	2
140	2023/5/19 13:32:48	2	2	2	2	2	2	1	3	3	1	1	2	3	1	1	2	1	1	2	1	2	1	1	1	1	2	2	1	1	1	1	1	2	2	1	4	1	1	1	2	1	2	1	1	1	1	1	1
141	2023/5/19 13:33:13	1	2	2	2	2	2	1	3	4	2	2	3	4	1	1	2	1	2	2	1	2	1	1	1	1	2	1	1	1	1	2	1	1	4	2	4	2	2	2	2	2	2	2	2	2	2	1	1
142	2023/5/19 13:33:36	1	2	2	2	2	2	1	3	4	2	2	1	5	1	1	1	1	3	3	3	3	1	1	1	1	1	3	3	1	2	2	1	3	4	2	1	1	2	2	1	1	2	2	2	1	2	2	2
143	2023/5/19 13:34:31	2	2	2	4	2	2	2	3	3	1	1	2	3	1	1	2	1	2	2	1	2	1	1	2	2	3	3	2	1	1	1	1	1	1	1	4	1	1	1	1	1	1	1	1	1	1	1	1
144	2023/5/19 13:37:14	3	1	2	1	1	1	1	5	3	1	2	1	3	3	1	2	2	3	2	3	3	3	3	3	3	3	3	3	2	2	1	1	2	1	1	1	1	1	1	1	2	1	1	1	1	1	1	1
145	2023/5/19 13:37:44	3	6	1	5	2	5	2	4	1	1	1	4	1	3	3	3	3	3	3	3	3	3	3	3	3	3	3	3	2	2	1	1	1	1	1	5	2	1	1	1	1	1	1	1	1	1	1	1
146	2023/5/19 13:43:08	3	1	1	2	2	1	1	2	4	2	1	2	5	1	1	2	1	3	3	1	3	1	1	1	1	1	1	3	2	2	2	1	2	4	1	5	1	1	1	2	2	2	2	1	1	2	1	2
147	2023/5/19 13:44:07	1	5	2	2	2	2	2	3	1	2	2	4	1	1	1	2	1	2	2	1	2	1	1	1	1	1	1	1	1	1	1	1	2	2	1	1	1	2	2	1	1	2	1	1	1	1	1	1
148	2023/5/19 13:44:33	3	2	1	4	3	3	1	2	4	3	1	2	4	1	1	3	1	3	3	3	3	1	1	1	3	1	1	1	1	1	1	1	2	3	1	4	1	1	1	1	2	2	1	1	2	2	1	2
149	2023/5/19 13:44:52	1	1	2	1	3	1	1	3	3	1	1	2	3	1	1	2	1	2	2	1	2	1	1	1	1	2	2	1	1	2	1	1	1	4	1	4	1	1	1	1	2	1	1	1	1	1	1	1
150	2023/5/19 13:46:34	3	1	2	1	3	2	1	3	1	2	2	1	1	1	1	3	3	3	2	1	3	1	1	1	1	1	2	3	1	1	2	1	1	4	1	1	1	1	1	1	2	1	1	1	1	1	1	1
151	2023/5/19 13:48:07	2	2	2	2	2	2	1	1	1	1	2	1	1	1	1	1	1	1	1	1	1	1	1	1	1	1	1	1	1	1	2	2	3	3	1	1	1	1	1	1	1	1	2	2	2	2	1	1
152	2023/5/19 13:49:00	1	1	2	2	2	2	1	3	5	2	2	1	5	3	3	1	1	3	3	3	1	1	1	1	1	1	3	1	1	1	2	2	1	3	2	1	1	2	1	1	2	2	1	2	2	1	1	2
153	2023/5/19 13:52:27	1	4	1	4	2	1	2	1	3	2	2	2	3	1	1	1	1	2	2	1	2	1	1	1	1	1	1	1	1	1	1	1	2	2	1	1	1	1	1	1	1	1	1	1	1	1	1	1
154	2023/5/19 13:52:27	3	4	2	3	3	1	1	1	1	1	1	1	1	3	3	3	3	3	3	3	3	3	3	3	2	3	3	3	2	2	2	1	2	2	1	2	2	2	1	1	1	1	2	1	2	1	2	1
155	2023/5/19 13:56:05	1	2	1	2	2	2	2	3	3	1	1	2	3	1	1	2	1	1	2	1	2	1	1	1	1	1	2	3	2	2	2	1	2	1	2	4	1	1	1	1	1	1	1	1	1	1	1	1
156	2023/5/19 13:59:10	1	6	1	4	2	5	2	1	1	1	1	4	1	1	1	1	1	2	2	1	2	1	1	1	1	1	1	1	1	1	1	1	2	3	1	4	1	1	1	1	2	1	1	1	1	1	1	1
157	2023/5/19 13:59:12	1	1	2	2	2	1	2	3	1	1	1	4	1	3	3	3	3	3	3	3	3	3	3	3	3	3	3	3	2	2	2	1	1	1	1	2	1	1	1	1	1	1	1	1	1	1	1	1
158	2023/5/19 14:01:49	1	5	1	1	2	2	2	3	2	2	2	2	3	1	1	2	1	2	2	1	2	1	1	1	1	1	1	1	2	1	1	1	2	3	1	2	2	1	1	2	1	1	1	1	1	1	1	1
159	2023/5/19 14:02:21	1	1	2	2	2	2	2	3	2	2	2	1	2	3	1	3	1	3	3	3	3	3	1	1	3	3	1	3	1	2	1	1	1	3	2	1	1	1	2	1	2	2	1	1	2	2	2	2
160	2023/5/19 14:07:10	3	1	2	4	2	1	1	3	3	1	1	1	3	3	3	3	3	3	3	3	3	3	3	1	3	3	3	3	1	2	1	1	2	2	2	1	1	2	1	1	2	2	1	1	2	2	2	2
161	2023/5/19 14:08:51	1	1	2	3	3	1	2	4	3	2	2	2	3	1	1	1	1	2	2	1	2	1	1	1	1	2	2	1	1	1	1	1	1	3	1	4	1	1	1	1	1	1	1	1	1	2	1	2
162	2023/5/19 14:14:33	1	5	1	2	2	5	2	1	2	1	1	4	2	1	1	1	1	1	2	1	2	1	1	1	1	1	1	1	1	1	1	1	3	1	1	2	1	1	1	1	1	1	1	1	1	1	1	1
163	2023/5/19 14:15:30	1	2	2	2	2	3	1	3	2	1	1	1	2	3	3	3	1	3	3	3	3	1	1	1	3	3	1	1	1	1	1	1	1	3	2	1	2	1	1	1	2	2	1	1	2	2	2	2
164	2023/5/19 14:16:06	1	2	2	1	3	1	2	3	3	3	1	1	3	2	2	2	2	3	3	3	3	3	3	3	3	3	3	3	1	2	1	1	1	1	1	4	1	2	1	1	1	1	2	1	1	2	2	1
165	2023/5/19 14:16:27	1	1	1	2	2	3	2	1	3	1	1	2	2	1	1	2	1	2	2	1	2	1	1	1	1	1	1	1	1	1	1	1	1	1	1	4	1	1	1	1	1	1	1	1	1	1	1	1
166	2023/5/19 14:17:33	1	4	2	1	2	1	2	3	2	2	1	4	2	1	1	1	1	1	2	1	2	1	1	1	1	1	1	1	2	2	1	1	1	3	1	4	1	1	1	1	1	1	1	1	1	1	1	1
167	2023/5/19 14:19:09	1	1	2	2	2	1	1	3	3	1	2	4	3	1	1	2	3	2	3	3	3	1	3	1	3	3	3	3	2	2	1	2	1	3	2	5	1	1	1	1	2	1	2	1	2	1	2	2
168	2023/5/19 14:20:31	1	6	2	1	2	4	2	5	1	1	1	1	1	3	3	3	3	3	3	3	3	3	3	1	1	1	3	3	1	2	1	1	3	2	1	4	1	2	1	1	1	1	1	1	1	1	1	1
169	2023/5/19 14:21:17	1	2	1	1	3	3	2	2	3	1	1	2	3	3	1	3	1	3	3	3	3	1	1	1	3	2	3	3	1	1	1	1	2	2	2	4	1	1	1	1	2	2	1	1	2	2	1	1
170	2023/5/19 14:23:02	1	2	2	5	2	1	2	6	3	1	1	1	3	2	2	2	2	2	2	2	2	2	2	2	2	2	2	2	2	2	1	1	1	3	1	2	1	2	1	1	1	1	1	1	1	1	1	1
171	2023/5/19 14:23:56	3	1	2	3	3	1	1	3	4	1	1	1	4	3	3	3	1	3	3	3	3	3	3	1	3	3	3	3	1	2	1	1	2	3	2	1	1	1	1	1	2	2	2	1	2	2	2	2
172	2023/5/19 14:28:16	1	2	1	3	3	1	2	3	3	2	2	3	3	3	1	3	1	3	3	3	3	1	3	1	3	3	3	3	1	2	1	1	2	2	2	5	1	1	1	2	2	2	1	1	2	2	1	2
173	2023/5/19 14:37:35	1	3	2	2	1	5	1	3	3	1	1	2	3	2	1	2	1	2	2	1	2	1	1	1	1	1	2	2	2	2	1	1	2	2	1	5	1	2	1	2	1	1	1	1	1	1	1	1
174	2023/5/19 14:39:59	1	2	1	4	2	1	2	2	2	1	1	3	2	1	1	1	1	1	2	1	2	1	1	1	1	1	1	3	1	1	1	1	2	1	1	5	1	1	1	1	1	1	1	1	1	1	1	1
175	2023/5/19 14:42:53	3	1	2	2	2	2	2	3	3	1	1	1	2	3	3	3	3	3	3	3	3	3	3	3	3	3	3	3	1	2	2	2	2	3	2	1	2	2	1	2	2	2	1	1	2	2	2	2
176	2023/5/19 14:46:05	1	2	1	4	2	2	1	3	3	2	1	2	3	3	3	3	3	3	3	3	3	1	1	1	3	3	3	3	1	2	1	1	2	3	1	4	1	1	1	2	2	2	1	1	2	2	1	1
177	2023/5/19 14:46:59	1	1	1	1	2	1	2	1	1	1	1	1	1	1	1	1	1	1	1	1	1	1	1	1	1	1	1	1	1	1	1	1	1	1	1	2	1	1	1	1	1	1	1	1	1	1	1	1
178	2023/5/19 14:52:48	1	6	1	4	2	2	2	2	2	1	1	1	2	2	2	2	2	2	2	2	2	2	2	2	2	2	2	2	1	1	1	1	3	3	2	2	1	2	1	1	2	2	2	2	2	2	2	1
179	2023/5/19 15:12:36	1	2	2	3	3	2	2	1	2	1	2	3	3	1	1	2	3	3	3	3	3	1	2	1	1	1	3	3	2	1	1	1	1	2	1	4	1	1	1	2	1	1	2	1	1	2	2	1
180	2023/5/19 15:25:35	1	6	1	2	2	2	2	3	2	1	2	2	4	2	2	2	2	3	1	2	2	2	1	3	3	1	2	1	1	1	1	1	2	2	2	2	1	2	1	2	2	1	1	2	2	1	2	1
181	2023/5/19 15:48:21	2	1	2	2	2	2	2	3	2	1	1	1	2	3	3	3	3	3	3	3	3	3	3	3	3	3	3	3	1	2	2	1	2	3	2	1	1	1	1	2	2	2	1	1	2	2	2	2
182	2023/5/19 15:51:30	1	3	2	3	2	3	2	3	1	2	2	2	3	1	3	2	1	1	1	1	1	1	2	3	3	2	2	1	1	2	1	1	2	1	1	4	2	2	2	1	1	1	1	1	1	1	1	1
183	2023/5/19 15:51:50	1	2	1	3	3	2	2	3	1	1	1	2	2	3	1	3	1	3	3	3	3	1	1	1	3	3	3	3	1	1	2	1	2	2	2	4	1	1	1	1	2	2	1	1	2	2	2	1
184	2023/5/19 17:03:37	2	3	1	2	2	3	1	2	4	3	1	2	3	3	1	3	1	3	3	3	3	2	1	1	1	1	1	1	1	1	1	1	3	2	1	4	1	1	1	1	2	1	1	1	2	1	1	1
185	2023/5/19 17:09:59	1	4	1	2	2	3	1	2	1	2	1	1	1	3	1	3	1	3	3	3	3	2	1	1	3	1	1	1	1	1	1	1	2	2	2	4	1	1	1	1	1	2	1	1	2	1	1	1
186	2023/5/19 17:10:30	3	1	2	5	4	1	1	3	3	1	1	1	3	3	1	2	1	2	2	1	3	3	2	1	1	3	3	3	1	2	2	1	1	4	1	5	1	1	1	1	1	1	1	1	2	1	1	1
187	2023/5/19 17:31:52	3	2	2	2	2	2	2	3	2	1	1	1	1	3	3	3	3	3	3	3	3	2	2	1	3	3	3	3	1	2	2	1	2	2	2	1	1	1	1	2	2	2	1	1	2	1	1	2
188	2023/5/19 17:37:54	1	3	1	1	3	2	2	3	4	1	1	1	4	3	1	3	1	3	3	3	3	1	1	3	3	3	1	3	1	1	1	1	3	2	2	1	1	1	1	1	2	2	2	1	2	2	1	1
189	2023/5/19 18:37:58	2	1	1	1	3	2	1	3	3	2	2	1	3	1	1	2	3	3	3	3	3	3	3	1	1	1	1	3	2	2	2	2	2	4	2	2	2	2	2	2	2	2	1	2	2	2	2	2
190	2023/5/19 18:42:12	3	1	2	2	2	3	1	3	4	1	2	1	5	3	3	3	3	3	1	3	3	1	1	1	1	1	1	3	2	1	1	2	1	4	2	4	2	2	1	2	2	2	2	2	2	2	2	2
191	2023/5/19 18:45:55	2	1	1	1	3	2	2	2	5	3	3	2	5	3	3	3	3	3	3	3	3	3	3	3	3	3	3	3	1	1	2	2	1	4	2	5	1	2	1	2	2	2	2	1	2	2	2	2
192	2023/5/19 18:48:57	3	1	1	1	4	2	1	2	1	1	1	1	5	3	1	2	1	2	1	2	3	1	1	1	1	1	1	3	1	2	2	1	1	1	1	5	2	2	1	2	2	2	2	2	2	2	2	2
193	2023/5/19 18:54:57	2	2	2	3	3	5	1	1	5	3	2	2	5	1	1	3	1	3	3	3	3	1	1	1	1	1	1	3	1	1	2	1	1	1	1	1	2	2	2	2	1	2	1	1	2	1	1	1
194	2023/5/19 19:16:07	3	1	2	1	1	4	1	3	5	1	1	3	5	3	3	3	3	3	3	3	3	3	3	3	3	3	3	3	2	2	1	2	1	4	1	1	1	1	1	1	1	2	1	1	1	2	2	2
195	2023/5/19 19:17:53	2	2	2	4	2	4	1	3	1	1	1	4	1	3	1	1	1	1	1	1	1	1	1	1	2	2	3	2	2	1	2	2	2	1	1	1	1	2	1	2	1	1	2	1	1	2	2	1
196	2023/5/19 19:19:45	2	1	1	2	2	3	1	2	1	2	2	3	2	2	2	2	1	1	1	1	2	1	1	1	2	3	3	1	1	1	1	1	1	1	1	1	1	1	1	2	2	2	1	1	1	1	1	2
197	2023/5/19 19:52:27	1	6	1	2	4	1	1	5	5	3	1	1	5	1	3	3	3	3	3	3	3	3	3	3	3	3	3	3	2	2	2	2	1	4	2	1	2	2	2	2	2	2	2	2	2	1	1	2
198	2023/5/19 20:03:59	1	2	1	4	2	5	1	2	3	2	2	1	3	1	1	2	1	3	2	1	2	1	1	1	1	1	1	1	1	1	2	1	2	3	1	4	1	1	1	1	2	1	1	1	2	1	1	1
199	2023/5/19 20:14:18	3	1	2	1	3	2	1	3	4	2	2	2	3	1	1	1	1	1	2	1	2	2	1	2	2	1	3	3	2	2	1	1	2	1	1	1	1	1	1	1	1	1	1	1	2	2	2	2
200	2023/5/19 20:39:03	1	1	2	1	1	3	2	6	1	1	1	2	1	1	1	1	2	1	1	1	1	1	1	1	1	1	1	1	1	1	1	1	1	1	1	1	1	1	1	1	1	1	1	1	1	1	1	1
201	2023/5/19 21:02:43	2	2	2	2	2	3	1	3	4	2	1	1	5	1	1	2	1	3	3	1	3	1	3	1	1	1	1	3	2	2	2	1	1	3	1	4	2	1	1	2	2	2	2	1	1	2	2	2
202	2023/5/19 21:10:00	3	1	1	4	2	3	1	2	4	1	2	1	4	1	1	2	3	3	3	1	3	1	3	1	3	1	1	2	2	1	1	1	2	2	1	1	1	1	1	2	1	2	2	1	1	2	1	2
203	2023/5/19 21:16:31	2	2	2	2	2	3	1	3	2	1	1	2	3	1	1	2	1	3	3	1	3	1	2	1	1	1	1	3	2	1	2	1	1	3	1	5	1	1	1	2	1	2	2	1	1	2	1	2
204	2023/5/19 21:20:16	3	1	2	4	2	1	2	2	1	2	2	2	2	2	2	2	1	1	1	1	1	1	1	2	1	1	1	2	2	2	2	2	3	1	1	5	1	2	1	1	1	1	1	2	1	1	1	1
205	2023/5/19 21:22:00	2	1	1	3	3	2	2	2	1	1	2	3	2	1	1	2	1	2	2	1	2	1	1	1	1	1	3	2	2	1	1	1	3	1	1	4	1	1	1	2	1	1	1	1	1	2	1	2
206	2023/5/19 21:26:36	3	1	1	4	2	3	1	2	4	2	2	1	4	1	1	2	1	3	3	1	3	1	1	1	1	1	1	3	2	1	1	1	1	4	1	1	2	1	1	2	1	2	2	1	1	2	2	2
207	2023/5/19 21:30:52	1	2	2	2	2	3	1	3	3	1	1	2	3	1	1	1	1	1	2	1	2	1	1	1	1	1	1	1	1	1	1	1	2	3	1	2	1	1	1	1	1	1	1	1	1	1	1	1
208	2023/5/19 21:31:48	1	2	2	2	2	2	1	3	3	1	2	1	3	1	1	2	3	3	3	3	3	1	1	1	1	3	1	3	2	1	2	1	1	4	1	5	2	1	1	2	1	2	2	1	1	2	1	2
209	2023/5/19 21:52:55	1	5	1	2	2	3	1	2	2	1	1	3	3	3	1	1	1	2	2	3	2	2	2	1	1	1	1	1	1	1	1	1	3	1	1	4	1	1	1	1	1	1	1	1	2	1	1	1
210	2023/5/19 22:21:10	3	1	1	3	3	3	1	3	3	1	2	1	3	1	1	2	1	3	2	1	2	1	3	1	3	1	1	3	2	1	1	1	2	3	2	5	1	1	1	2	1	2	2	1	1	1	1	2
211	2023/5/19 22:22:44	1	2	2	2	2	2	1	3	3	2	1	1	3	1	1	2	1	1	2	1	2	1	1	1	1	2	3	3	2	2	1	1	1	3	1	5	1	2	1	2	2	2	2	1	1	1	2	2
212	2023/5/19 22:25:02	1	3	1	4	2	2	1	1	2	1	2	4	2	1	1	2	1	2	2	1	2	1	1	1	1	3	3	2	2	1	1	1	1	3	1	4	1	1	1	2	2	1	1	1	1	2	1	1
213	2023/5/19 23:06:18	3	1	2	2	2	2	1	3	4	2	2	1	4	1	1	1	1	1	1	1	1	1	1	1	1	1	1	1	1	1	1	1	1	1	1	5	1	1	1	1	1	1	1	1	1	1	1	1
214	2023/5/19 23:10:25	2	3	2	4	2	2	2	3	3	1	1	1	2	1	1	2	1	1	2	1	2	1	1	1	1	1	1	1	1	1	1	1	2	1	1	2	1	1	1	1	1	1	1	1	1	1	1	2
215	2023/5/20 12:23:05	3	2	2	2	2	2	1	3	3	2	1	1	3	3	3	3	3	3	3	3	3	3	1	3	3	3	3	3	1	2	2	1	2	2	2	1	2	1	1	2	2	2	1	1	2	2	2	2
216	2023/5/20 12:25:48	1	3	1	1	4	3	2	2	3	2	2	1	2	3	1	3	1	3	3	3	3	1	1	1	3	1	1	1	1	1	1	1	2	2	1	4	1	1	1	1	2	2	1	1	2	2	1	1
217	2023/5/20 12:29:37	2	2	1	2	2	2	1	3	4	1	1	1	3	3	3	3	1	3	3	3	3	1	3	3	3	3	3	3	1	1	2	1	2	3	2	1	1	2	1	1	2	2	1	1	2	2	2	2
218	2023/5/20 12:41:13	1	2	1	4	2	2	1	2	3	2	2	2	3	3	1	3	1	3	3	3	3	1	1	3	3	1	1	3	1	1	1	1	2	3	2	4	1	1	1	2	2	2	1	1	2	1	1	1
219	2023/5/20 12:44:39	1	3	2	2	2	3	1	2	2	2	1	1	1	3	1	2	1	2	3	3	3	3	3	3	3	3	3	3	1	1	1	2	2	3	2	1	1	1	1	1	2	2	1	1	2	2	1	1
220	2023/5/20 12:46:25	1	2	1	2	2	1	1	3	3	2	1	1	3	1	1	1	1	1	1	1	1	1	1	1	1	1	1	1	1	1	1	1	2	1	1	2	1	1	1	1	1	1	1	1	1	1	1	1
221	2023/5/20 13:29:32	2	1	1	1	2	3	1	3	5	2	2	2	4	3	3	3	3	3	3	3	3	3	1	1	1	3	3	3	2	2	2	2	1	1	1	1	1	2	1	2	2	2	2	2	2	2	2	2
222	2023/5/20 13:31:23	2	1	2	1	3	3	2	3	3	3	3	3	5	3	3	3	3	3	3	3	3	1	1	3	3	3	3	3	2	2	1	1	1	4	2	1	2	2	1	2	2	2	2	2	2	2	2	2
223	2023/5/20 13:33:32	2	1	2	2	2	2	1	3	4	1	1	1	5	3	3	3	1	1	2	3	3	1	1	1	1	1	2	3	1	1	2	1	1	3	1	1	2	2	1	2	2	1	1	1	2	2	2	2
224	2023/5/20 13:35:55	1	1	2	1	3	2	1	3	3	1	1	1	5	3	3	3	3	3	3	3	3	1	1	3	3	3	3	3	2	2	1	1	2	1	2	5	2	2	1	2	2	1	2	2	2	2	2	2
225	2023/5/20 13:37:35	1	1	2	2	2	2	1	3	5	1	1	3	5	2	3	3	3	3	3	3	3	3	3	3	3	3	3	3	2	2	2	2	1	3	1	1	1	1	1	1	1	2	2	2	2	2	2	2
226	2023/5/20 13:39:07	1	1	2	1	3	2	1	3	3	2	2	1	5	3	3	3	3	3	3	3	3	3	3	3	3	3	3	3	2	2	1	1	1	1	2	5	2	2	2	2	2	2	2	2	2	2	2	2
227	2023/5/20 13:41:14	1	2	2	1	4	2	1	5	5	1	1	3	5	3	3	3	3	3	3	3	3	3	3	3	3	3	3	3	2	2	2	2	3	4	2	1	2	2	2	2	2	2	2	2	2	2	2	2
228	2023/5/20 13:44:48	3	2	2	3	3	3	1	3	4	1	2	1	4	3	3	3	3	3	3	3	3	1	1	3	3	3	3	3	2	2	2	2	1	4	1	1	2	2	2	2	2	2	2	1	2	2	2	2
229	2023/5/20 13:46:13	1	1	2	3	3	2	1	3	5	1	2	1	5	3	3	3	3	3	3	3	2	1	1	3	3	3	3	3	1	2	1	1	2	1	1	1	2	2	2	2	2	2	2	2	2	2	2	2
230	2023/5/20 13:47:53	3	2	2	1	3	2	1	3	3	1	1	1	5	3	3	3	3	3	3	3	3	3	3	3	3	3	3	3	1	1	1	2	1	2	2	1	2	2	2	2	2	2	2	2	2	2	2	2
231	2023/5/20 13:49:34	3	2	2	2	2	3	2	3	4	1	1	2	5	3	3	3	3	3	3	3	3	3	3	3	3	3	3	3	1	1	2	2	3	1	2	1	1	2	2	2	2	1	1	1	1	2	2	2
232	2023/5/20 13:51:04	1	1	2	5	4	3	1	3	5	1	1	1	5	3	3	3	3	3	3	3	3	3	3	3	3	3	3	3	2	2	2	1	3	4	2	1	2	2	2	2	2	2	2	2	2	2	2	2
233	2023/5/20 13:53:06	1	1	2	2	2	2	1	3	5	1	1	1	4	3	2	3	3	3	3	3	3	3	3	3	3	3	3	3	2	1	2	2	3	4	2	4	2	1	2	2	2	2	1	2	2	2	2	2
234	2023/5/20 13:54:44	3	1	2	2	3	1	2	5	5	1	1	1	5	3	3	3	3	3	3	3	3	3	3	3	3	2	2	1	2	1	2	2	3	2	2	1	2	2	2	1	2	2	1	2	1	1	1	2
235	2023/5/20 13:56:31	1	2	2	4	2	3	1	3	4	1	1	1	5	3	1	1	3	2	3	3	3	2	2	3	3	2	3	3	2	2	2	1	2	4	2	2	2	2	2	2	2	2	2	2	2	2	2	2
236	2023/5/20 14:00:19	2	1	2	2	2	2	2	3	2	2	1	2	3	2	2	1	2	3	3	2	2	2	2	2	3	3	3	2	2	1	2	2	2	3	2	2	2	2	2	2	2	2	1	2	1	2	1	1
237	2023/5/20 14:01:09	1	1	2	1	1	2	2	3	2	1	1	1	5	3	3	3	3	3	3	3	3	3	3	3	2	3	3	2	2	2	2	2	1	1	2	1	2	2	2	2	2	2	2	2	2	2	1	2
238	2023/5/20 14:02:44	3	2	2	5	1	1	1	3	1	1	1	3	5	3	3	3	3	3	3	3	3	3	3	3	3	3	3	3	2	2	1	2	3	3	2	5	2	2	2	2	2	2	2	2	2	2	2	2
239	2023/5/20 14:05:36	2	2	2	1	1	1	2	3	2	1	1	3	2	2	1	2	1	2	2	1	2	1	2	3	1	2	1	2	1	1	1	1	1	3	1	4	2	2	1	2	2	1	1	1	1	1	1	1
240	2023/5/20 14:07:23	3	1	1	1	4	3	1	3	3	3	1	3	5	3	3	3	3	3	3	3	3	3	3	3	3	3	3	3	2	2	2	2	2	4	2	1	2	2	2	2	2	2	2	2	2	2	2	2
241	2023/5/20 14:09:22	1	1	2	1	2	2	2	5	2	1	1	2	4	2	3	3	3	3	3	3	3	3	3	3	3	3	3	3	2	2	2	2	3	4	2	2	1	2	2	2	2	2	2	2	2	2	2	2
242	2023/5/20 14:11:34	3	1	2	1	4	2	1	3	3	3	1	3	1	3	3	3	3	3	3	3	3	2	3	3	3	3	3	3	1	1	2	2	3	4	2	1	1	2	2	2	2	2	2	2	2	2	2	2
243	2023/5/20 14:13:21	1	3	2	2	2	1	1	2	4	2	1	1	1	3	3	3	3	3	3	3	3	3	3	3	3	3	3	3	1	1	2	2	2	2	2	3	2	2	2	2	2	2	2	2	2	2	2	2
244	2023/5/20 14:16:20	3	1	2	1	1	1	1	5	5	2	1	1	1	3	3	3	3	3	3	3	3	3	3	3	3	3	3	3	2	2	2	2	3	3	2	2	2	2	2	1	2	2	2	2	2	2	2	2
245	2023/5/20 14:17:45	2	1	2	1	1	2	1	3	1	1	3	1	1	3	3	3	3	3	3	3	3	3	3	3	3	3	3	3	2	2	2	2	3	1	2	3	2	2	2	2	2	2	2	2	2	2	2	2
246	2023/5/20 14:19:07	1	1	1	3	2	1	2	3	4	1	1	1	5	3	1	3	3	3	3	3	3	3	3	3	3	2	1	3	1	2	2	1	2	2	2	3	2	2	1	2	2	2	2	2	2	2	2	2
247	2023/5/20 14:20:27	3	1	2	4	2	3	2	3	4	1	1	2	2	3	3	3	3	2	3	3	3	3	3	3	3	3	3	3	2	2	2	2	1	4	2	4	2	2	2	2	2	2	1	2	1	2	1	2
248	2023/5/20 14:21:37	2	1	2	1	3	3	1	3	2	2	2	1	2	3	3	2	2	2	3	2	3	2	3	3	1	1	2	2	2	2	1	2	2	1	1	5	2	1	2	1	1	2	2	2	1	2	1	2
249	2023/5/20 14:22:57	2	2	2	1	3	2	2	3	2	1	2	2	1	2	3	3	3	2	2	3	3	1	1	1	2	3	1	2	2	2	2	1	3	4	2	3	2	2	2	2	2	2	2	2	2	2	2	2
250	2023/5/20 14:24:11	1	1	1	5	3	1	1	3	2	2	2	3	2	3	2	3	2	3	3	3	3	3	3	3	3	3	3	3	2	2	2	2	2	2	2	3	2	2	2	2	1	2	2	2	2	2	2	2
251	2023/5/20 14:25:59	2	1	2	2	4	2	1	3	1	1	1	1	4	3	3	3	3	3	3	3	3	3	3	3	3	3	3	3	1	2	2	2	3	2	2	3	2	2	2	2	2	2	2	2	1	2	2	2
252	2023/5/20 14:27:22	3	2	2	4	2	2	2	4	4	2	2	2	4	2	3	1	3	1	3	3	2	2	3	3	2	3	2	3	2	2	2	2	3	4	2	1	2	2	1	1	1	2	2	2	1	2	1	2
253	2023/5/20 14:28:31	1	1	2	2	2	3	2	5	3	1	2	2	2	3	2	1	2	2	1	2	2	1	1	2	3	1	2	1	2	2	2	1	3	1	2	1	1	2	2	2	2	2	2	1	2	2	1	2
254	2023/5/20 14:29:46	1	3	1	2	2	1	2	2	2	1	1	2	2	2	2	1	1	1	2	2	1	1	2	1	1	1	1	1	2	1	1	1	1	1	1	4	1	1	1	1	1	1	1	1	1	1	1	1
255	2023/5/20 14:30:06	2	1	2	3	4	2	1	2	4	1	1	4	1	3	3	3	3	2	3	3	3	3	3	1	3	3	2	3	2	2	2	1	2	1	2	2	2	1	2	1	1	2	1	2	2	2	1	2
256	2023/5/20 14:32:12	1	1	2	1	2	2	1	5	1	3	2	3	1	3	3	3	1	3	3	3	3	3	2	3	2	1	2	3	2	2	2	2	2	2	2	3	2	1	2	1	1	2	1	2	1	2	2	1
257	2023/5/20 14:33:24	2	1	2	1	1	3	1	2	1	1	2	4	4	1	3	2	3	2	1	2	2	1	2	1	2	3	1	3	2	2	1	1	2	4	1	3	2	1	1	1	1	2	1	2	1	2	1	2
258	2023/5/20 14:35:03	2	2	2	1	4	2	2	5	4	2	3	3	5	3	2	2	2	3	3	2	3	3	2	3	3	2	3	1	1	1	2	2	3	3	1	2	1	1	2	2	2	2	1	2	1	2	2	1
259	2023/5/20 14:36:17	2	1	2	2	1	2	1	3	3	2	2	2	2	2	1	3	3	2	3	1	2	3	2	2	3	3	2	3	2	1	2	2	3	4	2	1	2	1	2	2	2	2	2	2	2	2	1	1
260	2023/5/20 14:41:18	1	1	2	1	1	2	1	3	5	1	1	1	3	3	3	3	3	3	3	3	3	3	3	3	3	3	3	3	2	2	2	2	3	4	2	1	2	2	2	2	2	2	1	2	2	2	1	2
261	2023/5/20 14:42:31	1	1	2	3	3	3	2	3	3	1	1	2	5	2	3	2	3	3	2	3	3	2	3	3	2	3	2	3	2	2	2	2	3	1	2	5	2	2	2	2	2	2	2	1	2	1	2	1
262	2023/5/20 15:18:59	2	2	2	3	3	1	2	3	2	1	1	1	1	3	3	3	3	3	3	3	3	3	1	3	3	3	3	3	2	1	2	1	2	3	2	1	1	1	1	2	2	2	1	1	2	1	1	2
263	2023/5/20 18:56:51	1	3	1	3	4	2	2	3	3	1	1	3	3	3	1	3	1	2	2	3	3	1	1	1	3	1	1	1	1	1	1	1	2	2	1	5	1	1	1	1	2	1	1	1	2	2	2	2
264	2023/5/20 19:01:15	1	2	2	2	2	3	2	3	3	2	1	1	2	3	3	3	3	3	3	3	3	3	1	3	3	3	1	3	2	2	2	1	1	3	2	1	1	2	1	2	2	2	2	1	2	2	2	2
265	2023/5/20 20:02:09	2	2	1	4	2	2	2	3	2	1	1	1	2	3	1	3	3	3	3	3	3	3	3	3	3	3	3	3	1	2	1	1	2	3	2	1	1	2	1	2	2	2	1	1	2	2	1	2
266	2023/5/20 20:27:25	1	1	2	2	2	2	2	3	3	2	1	1	3	3	3	3	3	3	3	3	3	3	3	3	3	3	3	3	2	2	2	1	1	4	2	1	1	2	1	2	2	2	2	1	2	2	2	2
267	2023/5/20 20:36:53	2	1	2	4	2	2	2	3	1	2	2	1	1	3	3	3	1	3	3	3	3	2	2	3	3	3	3	3	1	1	2	1	1	3	2	4	1	1	1	2	2	2	1	1	2	2	2	2
268	2023/5/21 14:13:29	2	2	2	2	2	2	2	3	2	1	2	1	3	3	3	3	3	3	3	3	3	1	1	3	3	3	3	3	1	2	2	1	2	3	2	6	1	1	1	2	2	2	2	1	2	2	2	2
269	2023/5/21 14:16:42	1	1	2	1	1	2	1	3	3	1	1	1	3	3	3	3	3	3	3	3	3	1	1	3	3	3	3	3	1	2	2	1	2	3	2	1	1	2	1	2	2	2	2	1	2	2	2	2
270	2023/5/21 14:39:05	1	2	1	4	2	3	1	1	3	2	2	2	4	1	1	2	1	2	2	1	3	1	1	1	1	1	1	2	2	1	1	1	1	4	1	1	1	1	1	2	1	2	2	1	1	1	1	1
271	2023/5/22 8:42:45	1	1	2	1	1	3	1	3	4	1	1	1	3	3	3	3	3	3	3	3	3	1	1	3	3	3	3	3	1	1	2	1	2	2	2	1	1	2	1	2	2	2	2	1	2	2	1	2
272	2023/5/22 23:05:05	2	2	2	2	2	3	2	3	3	2	1	1	3	3	1	3	1	3	3	3	3	1	1	1	3	1	3	3	1	1	1	1	2	2	2	1	1	1	1	2	2	2	1	1	2	2	1	2
273	2023/5/22 23:10:41	3	1	2	4	2	1	2	3	3	1	1	2	3	3	3	3	2	3	3	3	3	1	1	3	3	3	3	3	2	2	2	1	2	3	2	1	1	1	1	2	2	2	2	1	2	2	2	2
274	2023/5/23 9:08:27	2	2	1	4	2	1	2	2	3	2	1	1	3	3	2	3	1	3	3	3	3	1	1	3	3	1	3	3	1	1	1	1	2	2	1	4	1	1	1	2	2	2	1	1	2	2	1	2
275	2023/5/23 9:43:34	1	2	2	3	3	2	1	5	2	1	1	1	3	3	3	3	3	3	3	3	3	3	1	3	3	1	3	3	1	2	1	1	2	2	2	1	1	1	2	2	2	2	1	1	2	2	1	2
276	2023/5/23 9:44:08	3	1	2	2	2	1	2	5	3	2	2	4	2	1	3	2	1	2	2	1	2	1	1	1	1	1	1	3	1	2	2	2	2	3	2	5	1	2	1	1	2	2	1	1	2	2	1	2
277	2023/5/23 9:49:31	3	1	2	2	2	1	2	3	4	1	2	4	3	1	1	2	1	2	2	1	2	1	1	1	1	1	1	3	1	2	2	2	2	3	2	5	1	2	1	1	2	2	1	1	1	2	1	2
278	2023/5/23 9:54:40	3	1	2	1	3	1	1	3	2	2	1	4	2	1	1	2	1	2	2	1	2	1	1	1	3	1	1	3	1	2	2	2	1	3	2	5	2	2	1	1	2	1	1	1	1	2	1	2
279	2023/5/23 10:13:39	3	2	2	4	2	1	1	3	2	1	1	4	2	1	1	2	1	3	3	1	2	1	1	1	1	1	1	1	1	2	2	1	2	3	2	6	1	1	1	1	2	1	1	1	1	2	1	2
280	2023/5/23 10:18:01	3	2	2	4	2	1	2	3	2	2	2	4	2	1	1	2	1	3	3	1	2	1	1	1	1	1	1	3	1	2	2	1	1	4	2	5	1	1	1	1	2	2	1	1	1	2	1	1
281	2023/5/23 10:22:26	2	1	2	2	2	1	2	3	1	2	2	4	2	1	1	2	1	3	3	1	2	1	1	1	3	1	1	3	1	2	2	2	1	4	2	1	2	2	1	2	2	2	1	1	2	2	1	1
282	2023/5/23 11:04:14	2	1	2	2	2	1	1	3	4	1	1	4	3	1	1	3	1	3	3	1	2	1	1	1	1	1	1	3	2	2	2	2	1	4	2	1	2	2	1	1	2	1	1	1	2	2	1	2
283	2023/5/23 11:08:17	3	1	2	1	3	1	2	3	3	1	1	4	3	1	1	3	1	3	3	1	2	1	1	1	3	1	1	3	2	2	2	2	1	4	2	1	1	2	1	1	2	1	2	1	1	2	1	2
284	2023/5/23 11:11:16	1	2	2	2	2	1	2	3	2	2	2	3	2	1	1	3	1	3	2	1	2	1	1	1	2	1	1	3	1	2	2	2	2	4	2	1	1	2	1	2	2	2	1	1	1	1	1	1
285	2023/5/23 11:13:45	1	1	2	2	2	1	2	3	3	1	1	4	2	1	1	2	1	3	3	1	3	1	1	1	2	1	1	1	1	2	2	2	1	3	2	1	1	2	1	1	2	1	1	1	1	2	1	2
286	2023/5/23 11:38:19	3	1	1	3	4	1	1	3	3	1	1	1	3	3	3	3	3	3	3	3	3	3	3	3	3	3	3	3	1	1	2	1	2	3	1	4	2	1	1	2	2	2	1	1	2	2	1	2
287	2023/5/23 11:45:09	2	3	1	1	4	2	2	2	2	1	2	1	2	3	1	2	1	2	3	3	3	1	1	1	1	1	1	1	1	1	1	1	3	2	1	4	1	2	2	1	2	1	1	2	1	1	1	1
288	2023/5/23 11:49:50	1	2	2	2	2	2	1	3	4	2	1	1	2	1	1	2	2	1	2	1	2	1	1	2	1	1	1	1	1	1	1	1	1	4	1	4	1	2	1	1	1	1	1	1	1	1	1	1
289	2023/5/23 11:52:32	1	4	1	2	2	4	1	1	4	2	1	1	3	3	3	3	1	3	2	3	3	1	2	2	3	3	1	1	1	1	1	1	2	2	1	4	1	2	1	1	2	2	1	1	2	2	1	1
290	2023/5/23 11:56:06	3	1	2	2	2	2	2	3	4	3	1	1	3	3	3	3	1	3	3	3	3	1	1	2	2	3	3	3	1	1	2	2	2	3	2	1	1	2	1	2	2	2	1	2	2	2	2	2
291	2023/5/23 11:56:25	2	1	2	4	2	1	1	3	4	3	3	1	4	1	1	3	1	3	3	1	2	1	1	1	1	1	1	3	2	2	2	2	1	3	2	1	1	2	1	2	2	2	2	2	2	2	2	2
292	2023/5/23 12:01:06	1	1	2	1	3	1	1	3	4	2	2	1	3	2	1	2	1	2	2	1	2	1	1	2	1	1	3	3	1	1	2	2	2	4	2	1	2	2	2	1	2	2	1	1	1	1	1	2
293	2023/5/23 12:04:35	2	1	2	1	3	1	1	3	3	1	1	2	3	1	1	1	1	2	2	1	2	1	1	1	1	1	1	1	1	2	2	2	1	4	1	5	1	1	1	1	2	1	1	1	2	2	2	2
294	2023/5/23 12:09:18	1	1	2	4	2	2	1	3	3	1	1	1	2	1	1	2	1	2	2	1	2	1	1	1	1	1	1	3	1	2	1	1	2	3	1	4	1	1	1	1	1	1	1	1	1	1	1	1
295	2023/5/23 12:13:16	1	2	2	2	2	1	2	3	3	1	1	1	4	3	1	2	1	1	1	1	3	1	3	1	3	1	1	3	2	2	2	1	1	3	1	1	1	1	1	2	2	2	2	2	2	2	1	1
296	2023/5/23 12:14:18	3	1	1	3	3	1	2	3	2	1	1	2	1	2	1	2	3	2	2	1	2	1	1	1	1	3	3	3	1	1	1	1	1	3	1	4	1	1	1	2	2	1	1	1	1	1	1	1
297	2023/5/23 12:20:12	1	6	2	4	2	1	2	3	1	1	1	4	1	1	1	2	1	1	2	1	2	1	1	1	1	1	2	1	1	1	1	1	2	4	1	2	1	2	1	1	1	2	1	1	1	1	1	1
298	2023/5/23 12:23:44	3	1	2	2	2	1	1	3	4	2	2	1	3	1	1	2	1	2	2	1	2	1	1	1	1	1	1	1	1	2	2	1	1	3	1	5	1	1	1	1	1	2	1	2	1	2	1	1
299	2023/5/23 13:04:13	1	4	2	1	1	1	2	5	2	1	1	2	1	1	1	2	1	1	2	1	1	1	1	1	1	1	1	1	1	1	1	1	1	1	1	1	1	1	1	1	1	1	1	1	1	1	1	1
300	2023/5/23 13:59:05	1	2	2	2	3	3	2	1	1	1	1	1	1	1	1	1	1	1	1	1	1	1	1	1	1	2	2	1	1	2	1	1	1	1	1	1	1	1	1	1	1	1	1	1	1	1	1	1
301	2023/5/23 14:11:25	2	2	2	2	2	2	2	3	3	1	1	1	3	3	3	3	1	2	2	3	3	1	1	3	3	3	3	3	1	1	1	2	2	3	1	1	1	1	2	2	2	2	1	2	2	2	1	2
302	2023/5/23 14:13:08	3	1	1	3	3	2	2	3	2	1	1	1	3	3	3	3	3	3	3	3	3	1	1	3	3	3	3	3	1	1	1	1	2	2	1	4	1	1	1	2	2	2	1	1	2	2	2	2
303	2023/5/23 14:16:41	1	3	1	3	2	2	2	1	1	1	1	3	2	1	1	2	1	2	2	1	2	1	1	1	1	1	1	1	1	1	1	1	3	2	1	4	1	1	1	1	1	1	1	1	1	1	1	1
304	2023/5/23 14:36:40	3	1	2	3	3	1	1	3	4	1	1	1	4	3	1	3	1	3	3	3	3	1	1	1	1	1	1	3	2	2	2	1	1	4	2	1	2	1	1	2	2	2	2	2	2	2	2	2
305	2023/5/23 14:43:42	3	1	2	1	4	1	2	3	3	2	2	1	4	1	1	1	1	2	2	3	3	3	3	3	3	3	3	3	2	2	2	2	1	4	2	1	2	2	2	2	2	2	1	2	2	2	2	2
306	2023/5/23 15:08:51	1	2	1	2	2	1	1	2	3	1	1	2	3	1	1	2	1	2	3	3	3	1	1	1	1	1	1	3	2	1	2	1	1	3	1	4	1	1	1	2	2	2	2	1	1	1	2	2
307	2023/5/23 15:26:20	2	1	2	4	2	1	1	3	4	1	2	1	4	3	3	3	1	1	3	3	3	1	1	1	1	3	3	3	2	2	2	2	1	4	2	1	2	2	1	2	2	2	2	2	2	2	2	2
308	2023/5/23 15:31:05	1	2	2	2	2	1	1	3	2	1	1	2	3	3	1	2	1	1	3	3	3	1	1	1	1	1	1	3	2	2	1	1	1	3	1	5	1	1	1	2	2	2	2	1	1	1	2	2
309	2023/5/23 16:09:22	1	2	1	2	2	2	2	1	3	1	1	3	2	1	1	2	1	2	2	1	2	1	1	1	1	1	1	1	1	1	1	1	3	4	1	4	1	1	1	1	1	1	1	1	1	1	1	1
310	2023/5/23 16:15:57	3	1	2	1	3	1	1	5	4	2	2	1	4	3	3	3	3	3	3	3	3	3	3	3	3	3	3	3	1	2	2	2	1	4	2	1	2	2	2	2	2	2	1	2	2	1	1	2
311	2023/5/23 16:16:40	1	2	2	4	2	1	2	3	3	1	1	4	3	1	1	2	1	3	2	1	2	1	1	1	1	1	3	3	2	2	2	1	1	4	1	1	1	1	1	1	1	2	2	1	2	1	1	1
312	2023/5/23 16:18:08	2	3	1	3	2	3	1	1	1	1	1	4	1	2	2	2	2	2	2	2	2	2	2	1	1	1	1	1	1	1	1	1	3	1	1	3	1	1	1	1	1	1	1	1	1	1	1	1
313	2023/5/23 16:20:34	2	4	1	4	2	3	1	1	1	2	3	4	3	2	2	3	2	2	2	2	2	3	3	1	3	3	3	3	1	1	1	1	2	3	1	2	1	1	1	1	1	1	1	1	1	1	1	1
314	2023/5/23 16:23:03	1	2	2	2	2	1	1	3	3	2	2	1	1	3	1	2	1	3	3	3	3	3	1	1	1	3	1	2	2	2	2	2	1	4	2	3	2	2	2	1	1	1	1	1	2	2	1	2
315	2023/5/23 16:24:12	1	1	2	1	3	1	1	3	2	1	1	4	2	1	1	3	1	3	3	1	2	1	1	1	3	1	1	1	1	2	2	2	1	3	2	1	1	2	1	2	2	1	1	1	1	2	1	2
316	2023/5/23 16:25:31	3	1	1	3	3	1	2	5	3	2	2	1	5	2	2	2	2	1	3	1	2	2	3	3	3	3	3	3	2	2	2	2	1	4	2	5	2	2	2	2	2	2	2	2	2	2	2	2
317	2023/5/23 16:27:12	2	1	2	2	2	1	2	3	4	1	1	2	3	1	1	3	1	3	3	1	2	1	1	1	1	1	1	3	2	2	2	2	1	4	2	1	1	1	1	2	2	1	1	1	1	2	1	2
318	2023/5/23 16:27:50	1	4	1	2	2	3	1	1	1	1	2	2	3	1	1	3	1	1	2	2	3	2	2	2	1	1	2	1	1	1	1	1	1	1	1	4	2	2	2	2	1	1	1	1	2	1	2	2
319	2023/5/23 16:30:04	1	3	1	2	2	2	1	4	3	1	1	2	3	1	1	2	1	1	1	3	2	1	1	1	1	1	3	2	1	1	2	2	2	3	1	4	1	1	2	2	2	2	1	2	1	2	2	2
320	2023/5/23 16:30:11	3	2	2	2	2	1	2	3	4	1	1	2	3	1	1	2	1	2	3	1	2	1	1	1	2	1	1	3	1	2	2	2	1	4	2	1	1	2	1	1	2	1	1	1	1	1	1	2
321	2023/5/23 16:54:50	3	2	2	4	2	1	1	3	2	1	2	4	2	1	1	3	1	2	3	1	2	1	1	1	1	1	1	3	1	2	2	2	2	3	2	1	1	1	1	1	2	1	1	1	1	1	1	2
322	2023/5/23 16:57:12	3	2	2	4	2	1	2	3	4	1	1	3	3	1	1	2	1	2	2	1	2	1	1	1	1	1	1	3	1	2	2	2	1	4	2	1	1	2	1	1	2	1	1	1	1	2	1	2
323	2023/5/23 17:00:04	3	1	2	3	3	1	2	3	3	1	2	4	1	1	1	3	1	3	3	1	3	1	1	1	1	1	1	3	2	2	2	2	1	3	2	1	1	1	1	1	2	1	1	1	1	1	1	2
324	2023/5/23 17:02:53	2	1	2	2	2	1	2	3	2	1	2	4	2	1	1	3	1	3	3	1	2	1	1	1	1	1	1	3	1	2	2	2	1	3	2	1	1	1	1	1	2	1	1	1	1	1	2	2
325	2023/5/23 17:04:49	1	1	2	3	4	1	2	3	3	1	2	1	3	3	3	3	3	3	3	3	3	3	1	3	3	3	3	3	1	1	2	2	2	3	2	1	1	2	1	2	2	2	1	2	2	2	2	2
326	2023/5/23 17:05:25	3	2	2	2	2	1	2	3	1	2	2	4	2	1	1	2	1	3	2	1	2	1	1	1	1	1	1	3	1	2	2	2	2	4	2	1	1	1	1	1	2	1	1	1	1	2	1	1
327	2023/5/23 17:06:42	2	1	2	2	2	1	2	5	3	1	3	1	4	1	1	2	1	1	2	2	1	3	3	1	3	3	1	3	1	2	2	2	2	3	1	3	1	1	1	1	2	2	2	1	1	1	2	2
328	2023/5/23 17:08:03	2	1	2	2	2	1	1	3	4	1	1	3	2	1	1	3	1	3	3	1	2	1	1	1	1	1	1	3	2	2	2	2	1	4	2	5	1	2	1	1	2	1	1	1	2	2	2	2
329	2023/5/23 17:08:45	1	1	1	1	1	1	1	5	4	2	2	1	4	3	3	3	3	3	3	3	3	3	3	3	3	3	3	3	2	2	2	2	2	4	2	1	2	2	2	2	2	2	2	2	2	2	2	2
330	2023/5/23 17:10:18	1	4	1	3	3	3	2	1	1	1	1	3	2	2	2	2	2	2	2	2	1	1	1	1	1	1	1	1	1	1	1	2	1	3	1	4	1	1	1	1	1	1	1	1	1	1	1	1
331	2023/5/23 17:10:35	3	1	2	1	3	1	2	3	3	2	1	4	2	1	1	2	1	3	3	1	3	1	1	1	1	1	1	3	2	2	2	2	1	4	2	1	1	1	1	1	2	1	1	1	1	2	1	2
332	2023/5/23 17:11:38	1	1	1	1	1	1	2	5	2	2	1	2	4	2	2	3	2	2	2	2	1	3	3	2	1	2	1	3	1	2	1	2	3	1	2	2	2	1	2	1	1	1	2	1	2	2	2	2
333	2023/5/23 17:13:24	3	1	2	2	2	1	2	3	3	1	1	4	2	1	1	3	1	3	2	3	2	1	1	1	3	1	1	3	1	2	2	2	1	4	2	1	1	2	1	2	2	1	1	1	1	2	1	2
334	2023/5/23 17:13:36	2	4	1	2	2	3	2	4	2	1	2	3	2	1	1	2	2	1	2	2	1	1	1	2	3	1	1	1	1	2	1	1	1	1	1	4	1	1	1	2	2	1	2	1	1	2	1	2
335	2023/5/23 17:16:20	1	5	1	4	2	3	2	1	1	1	1	3	3	1	1	2	1	2	2	1	1	1	1	1	1	1	1	1	1	1	1	1	2	3	1	2	1	1	1	1	1	1	1	1	1	1	1	1
336	2023/5/23 17:16:25	3	2	2	2	2	1	2	3	4	2	2	4	2	1	1	2	1	2	2	1	3	1	1	1	1	1	1	3	1	2	2	2	1	4	2	1	1	1	1	1	2	1	1	1	1	1	1	2
337	2023/5/23 17:17:56	1	1	2	3	2	1	1	3	3	2	2	1	3	2	2	2	1	2	2	1	1	2	3	3	3	3	2	1	2	2	2	2	2	4	2	3	2	2	2	2	2	2	2	2	2	2	2	2
338	2023/5/23 17:19:23	1	4	2	5	3	2	2	3	3	2	1	3	3	1	1	2	2	1	3	2	3	3	1	2	2	2	2	3	2	1	2	1	1	1	2	5	1	2	2	1	2	1	1	1	1	2	2	2
339	2023/5/23 17:19:45	3	2	2	2	2	1	2	3	2	2	2	4	1	1	1	3	1	2	3	1	2	1	1	1	1	1	1	3	1	2	2	2	1	4	2	1	1	2	1	1	2	1	1	1	1	1	1	2
340	2023/5/23 17:21:02	1	1	1	3	2	2	1	4	1	2	2	3	5	1	3	1	3	2	1	1	2	2	3	2	2	2	2	2	2	2	2	1	2	1	2	4	1	2	1	1	2	2	2	1	2	1	1	2
341	2023/5/23 17:22:16	2	1	2	2	2	1	1	3	3	1	1	4	2	1	1	3	1	2	2	1	3	1	1	1	1	1	1	3	1	2	2	2	1	3	2	1	1	2	1	1	2	1	1	1	1	1	1	2
342	2023/5/23 17:22:35	1	1	1	2	2	1	1	3	2	2	2	2	2	2	2	3	2	2	2	1	2	1	3	3	1	1	2	2	1	2	1	2	2	3	1	1	2	2	1	2	2	2	2	2	2	2	1	2
343	2023/5/23 17:24:22	3	1	2	4	2	2	1	2	3	2	2	1	2	3	2	3	1	2	3	2	2	2	1	2	2	1	3	3	1	2	2	2	2	4	2	1	1	2	1	1	2	2	2	2	2	2	2	2
344	2023/5/23 17:25:19	3	1	2	1	3	1	2	3	2	2	1	4	2	1	1	3	1	2	3	1	3	1	1	1	1	1	1	3	1	1	2	2	1	4	2	1	1	2	1	1	2	1	1	1	1	2	1	2
345	2023/5/23 17:28:05	2	3	2	3	3	2	1	1	3	1	1	3	3	1	1	2	1	1	2	1	3	3	3	1	3	3	3	3	1	1	1	1	2	3	1	2	2	1	1	1	1	1	1	1	1	1	2	2
346	2023/5/23 17:28:29	2	1	2	1	3	1	2	3	2	1	2	4	2	1	1	2	1	2	2	1	2	1	1	1	1	1	1	3	1	2	2	2	2	4	2	1	1	1	1	1	2	1	1	1	1	1	1	2
347	2023/5/23 17:29:41	1	2	1	1	1	3	2	1	1	1	1	1	1	1	1	2	1	2	2	1	1	1	1	1	1	1	1	1	1	1	1	1	1	1	1	4	1	1	1	1	1	1	1	2	1	1	1	1
348	2023/5/23 17:29:46	1	2	2	2	2	1	2	1	3	1	1	2	3	1	1	2	1	2	2	1	1	1	1	1	1	1	2	1	1	1	1	1	2	1	1	4	1	1	1	1	1	1	1	1	1	1	1	1
349	2023/5/23 17:31:22	2	1	2	4	2	2	1	1	3	2	1	3	2	1	1	3	3	3	2	3	2	3	3	1	3	1	3	1	2	1	2	2	1	1	1	3	2	2	1	1	2	1	1	1	1	2	1	1
350	2023/5/23 17:32:14	3	1	2	1	3	1	2	3	3	1	2	4	2	1	1	3	1	2	2	1	3	1	1	1	1	1	1	3	1	2	2	2	1	3	1	1	1	2	1	1	2	1	1	1	1	1	1	2
351	2023/5/23 17:33:06	2	2	2	3	4	2	1	3	2	2	1	3	3	3	1	2	3	1	2	1	1	3	1	1	1	1	1	1	1	1	1	2	2	3	1	4	2	2	2	1	1	2	2	2	1	1	1	2
352	2023/5/23 17:34:51	1	1	1	3	3	2	2	5	3	1	1	1	3	3	2	2	1	1	2	1	3	2	3	1	3	2	3	2	1	2	2	2	2	4	1	1	1	2	1	2	2	1	1	2	2	2	2	2
353	2023/5/23 17:36:43	2	2	2	2	2	1	2	3	3	1	2	4	2	1	1	2	1	3	3	1	3	1	1	1	1	1	1	3	1	2	2	2	1	4	2	1	1	2	1	1	2	1	1	1	1	2	1	1
354	2023/5/23 17:36:48	1	1	1	2	2	1	2	5	2	2	2	1	3	1	1	3	3	3	2	1	3	3	3	3	2	2	1	2	2	2	2	2	2	4	2	4	2	2	2	2	2	2	2	2	2	2	2	2
355	2023/5/23 17:40:09	1	2	1	2	2	1	1	2	3	2	2	2	1	2	3	3	3	3	3	3	3	2	2	3	3	3	3	2	2	1	1	2	2	2	2	2	2	2	1	1	1	2	1	2	2	2	2	2
356	2023/5/23 17:41:43	2	2	2	4	2	2	2	3	4	2	3	2	2	3	3	2	2	2	3	3	2	1	2	2	3	2	3	3	1	1	2	2	1	2	2	2	2	2	1	1	2	2	2	1	2	1	1	1
357	2023/5/23 17:43:23	2	3	1	2	2	3	1	1	1	1	1	2	2	1	1	2	2	1	2	1	1	1	1	1	1	1	1	1	1	1	1	1	3	1	1	4	1	1	1	1	1	1	1	1	1	1	1	1
358	2023/5/23 17:45:58	2	1	2	2	2	1	1	3	3	1	1	4	2	1	1	2	1	2	1	1	2	1	1	1	1	1	1	3	1	2	2	2	1	4	2	1	2	2	1	1	2	1	1	1	1	1	1	2
359	2023/5/23 17:48:30	3	2	2	2	2	1	2	3	3	2	2	4	2	1	1	2	1	2	2	1	3	1	1	1	1	1	1	1	1	2	2	2	1	3	2	1	1	1	1	1	2	1	1	1	1	1	1	2
360	2023/5/23 17:51:19	3	1	2	2	2	1	2	2	2	2	2	4	1	1	1	2	1	3	3	1	3	1	1	1	1	1	1	3	1	2	2	2	1	4	2	1	1	2	1	1	2	1	1	1	1	1	1	1
361	2023/5/23 17:53:34	2	1	2	2	2	1	2	3	3	1	1	4	2	1	1	3	1	3	3	1	3	1	1	1	1	1	1	3	1	2	2	2	1	4	2	1	1	2	1	1	2	1	1	1	1	1	1	2
362	2023/5/23 17:56:49	1	1	2	2	2	1	2	3	2	1	1	4	2	1	1	3	1	3	3	1	3	1	1	1	1	1	1	3	2	2	2	2	2	3	2	1	1	2	1	1	2	1	1	1	1	2	1	1
363	2023/5/23 17:59:06	1	2	2	2	2	1	2	3	2	2	2	4	1	1	1	3	1	2	3	1	3	1	1	1	1	1	1	3	1	2	2	2	1	3	2	1	1	1	1	1	2	1	1	1	1	1	1	1
364	2023/5/23 18:01:37	1	2	2	2	2	1	1	3	3	1	1	4	2	1	1	2	1	2	3	1	2	1	1	1	1	1	1	3	2	2	2	2	2	3	2	5	1	1	1	1	2	1	1	1	2	1	1	1
365	2023/5/23 18:05:50	1	2	2	2	2	1	2	3	2	2	2	4	2	1	1	2	1	2	2	3	2	1	1	1	1	1	1	3	2	2	2	2	2	3	2	1	1	2	1	1	2	1	1	1	1	1	1	1
366	2023/5/23 18:08:47	3	2	2	2	2	1	2	3	2	1	2	4	2	1	1	2	1	2	2	1	3	1	1	1	1	1	1	3	1	2	2	2	1	3	2	5	1	1	1	1	2	1	1	1	1	1	1	1
367	2023/5/23 18:09:50	2	4	1	2	2	3	2	1	3	2	2	2	3	1	1	3	1	2	2	1	2	3	3	1	1	1	2	1	1	1	1	1	2	3	1	4	1	1	1	1	2	1	1	1	1	1	1	2
368	2023/5/23 18:11:08	3	1	2	2	2	1	1	3	4	1	1	4	2	1	1	2	2	3	2	1	3	1	1	1	1	1	1	3	2	2	2	2	2	3	2	1	1	1	1	2	2	1	1	1	1	1	1	1
369	2023/5/23 18:14:16	1	1	1	2	2	1	2	3	2	1	2	4	1	1	1	2	1	2	3	1	3	1	1	1	1	1	1	3	2	2	2	2	2	3	2	1	1	1	1	2	2	1	1	1	1	1	1	1
370	2023/5/23 18:15:22	2	1	2	2	2	1	1	3	3	1	1	1	3	1	1	2	3	3	3	3	3	3	3	3	2	2	2	3	2	2	1	1	3	4	1	4	2	2	2	1	2	1	1	2	1	1	1	2
371	2023/5/23 18:16:44	1	2	1	2	2	2	2	3	2	2	2	4	1	1	1	2	1	2	3	1	3	2	2	1	1	1	1	3	1	2	2	2	2	3	2	1	1	1	1	2	2	1	1	1	2	1	1	1
372	2023/5/23 18:17:22	3	1	2	2	2	1	1	3	4	1	1	4	4	1	1	1	1	2	2	1	1	1	1	1	1	2	1	1	1	1	1	1	1	4	1	4	1	1	1	2	2	2	2	1	1	1	1	2
373	2023/5/23 19:45:48	1	1	1	2	3	1	1	5	5	1	1	1	4	3	1	2	1	2	2	1	2	1	2	1	1	1	2	1	1	1	1	1	1	1	2	1	1	1	1	1	1	1	1	1	1	1	2	2
374	2023/5/23 19:53:15	2	2	2	2	2	2	1	3	4	2	2	1	3	3	1	3	1	3	2	3	3	1	2	1	3	1	3	3	2	1	2	2	1	4	2	1	1	2	2	1	2	2	1	2	2	2	2	2
375	2023/5/23 21:05:25	2	4	2	3	3	1	2	3	4	1	1	2	5	1	1	2	1	2	2	1	2	1	1	1	1	1	2	1	1	2	2	1	2	3	2	4	1	1	1	1	1	1	1	1	2	1	1	1
376	2023/5/23 21:14:43	1	1	2	2	2	1	2	3	2	1	1	2	3	3	3	2	2	2	2	3	3	1	2	2	2	1	1	1	2	2	1	1	1	3	1	4	1	1	1	2	2	2	1	2	1	2	1	2
377	2023/5/23 21:18:32	1	2	2	4	2	3	2	1	3	2	2	3	2	1	1	2	1	2	2	1	2	1	1	1	1	3	2	2	1	2	1	1	2	2	1	4	2	1	1	1	1	1	1	1	1	1	1	2
378	2023/5/23 21:55:26	1	2	2	1	1	3	2	3	3	1	1	1	3	3	3	3	1	3	2	3	3	1	1	1	3	1	1	3	1	1	2	1	2	2	2	1	1	1	2	2	2	2	1	1	2	2	2	2
379	2023/5/23 21:57:28	3	1	1	4	2	3	2	3	2	2	2	1	2	3	3	3	3	3	3	3	3	2	1	3	3	3	3	3	1	1	1	1	2	2	1	4	1	1	1	2	2	2	1	1	2	2	2	2
380	2023/5/23 22:05:40	2	1	2	1	3	2	1	3	3	1	2	1	3	3	3	3	3	3	3	3	3	3	3	3	3	3	3	3	2	2	2	1	2	3	2	1	2	2	1	2	2	2	2	1	2	2	2	2
381	2023/5/23 22:49:55	2	2	2	2	2	3	2	3	3	2	2	1	3	3	3	2	1	3	3	3	3	1	1	1	2	3	3	3	1	1	1	1	2	1	1	4	1	1	2	2	2	2	1	1	2	2	1	2
382	2023/5/23 22:53:03	1	1	2	3	3	2	2	3	4	1	1	1	2	3	3	3	2	3	3	3	3	3	3	3	3	3	3	3	1	2	1	1	3	2	1	1	1	2	1	2	2	2	1	1	2	2	1	2
383	2023/5/23 23:10:27	1	2	2	2	2	1	2	3	2	1	2	4	2	1	1	2	1	2	2	1	3	1	1	1	1	1	1	3	1	2	2	2	1	3	2	1	1	1	1	2	2	1	1	1	1	1	1	1
384	2023/5/23 23:12:38	1	1	2	2	2	1	1	3	3	1	1	4	2	1	1	2	1	2	2	1	3	1	1	1	1	1	1	3	2	2	2	2	1	3	2	1	1	1	1	2	2	1	1	1	1	1	1	1
385	2023/5/23 23:14:52	1	2	1	1	3	1	2	3	2	2	2	4	2	1	1	3	1	2	2	1	3	1	1	1	1	1	1	3	1	2	2	1	2	3	2	5	1	1	1	2	2	1	1	1	1	1	1	1
386	2023/5/23 23:17:19	1	2	1	2	2	1	2	3	1	1	2	4	2	1	1	2	1	2	2	1	3	1	1	1	1	1	1	3	1	2	2	1	2	3	2	5	1	1	1	1	2	1	1	1	1	1	1	1
387	2023/5/23 23:20:08	1	3	1	3	2	1	2	3	1	1	1	4	2	1	1	2	1	2	3	1	3	1	1	1	1	1	1	3	1	2	2	1	2	2	2	5	1	1	1	1	2	1	1	1	1	1	1	1
388	2023/5/23 23:22:30	3	2	1	2	2	1	2	3	2	2	2	4	2	1	1	2	1	2	2	1	3	1	1	1	1	1	1	1	1	2	2	2	2	3	2	5	1	1	1	1	2	1	1	1	1	1	1	2
389	2023/5/23 23:24:33	2	2	1	2	2	1	1	3	2	1	1	4	2	1	1	2	1	2	2	1	2	1	1	1	1	1	1	1	2	2	2	2	2	3	2	5	1	1	1	1	2	1	1	1	1	1	1	2
390	2023/5/23 23:26:52	3	1	1	2	2	1	2	3	3	1	2	4	2	1	1	2	1	2	2	1	2	1	1	1	1	1	1	1	1	2	2	2	1	3	2	5	1	1	1	1	2	1	1	1	1	1	1	2
391	2023/5/23 23:29:08	3	1	1	2	2	1	1	3	3	1	1	4	2	1	1	2	1	2	2	1	2	1	1	1	1	1	1	1	1	2	2	2	2	3	2	5	1	1	1	1	2	1	1	1	1	1	1	2
392	2023/5/23 23:31:43	3	1	1	1	3	1	2	3	4	1	2	4	2	1	1	2	1	2	2	3	2	3	3	1	1	1	1	3	1	2	2	2	2	3	2	5	1	1	1	1	2	1	1	1	1	2	1	2
393	2023/5/23 23:32:28	1	3	1	2	2	3	1	1	4	1	2	2	4	1	1	3	1	3	2	1	1	3	3	3	3	3	1	1	1	1	2	2	1	4	1	4	2	1	1	1	1	1	1	2	2	1	1	1
394	2023/5/23 23:34:08	3	1	2	1	3	1	1	3	4	1	1	3	3	1	1	2	1	2	3	1	3	3	3	1	1	1	1	3	1	2	2	2	1	4	2	5	1	1	1	1	2	1	1	1	1	1	1	2
395	2023/5/23 23:34:15	3	2	1	4	2	2	2	3	3	2	2	1	3	2	2	3	3	3	3	3	3	3	3	1	3	1	3	3	2	2	2	2	1	4	1	1	1	1	2	2	2	1	1	1	2	1	1	2
396	2023/5/23 23:35:43	2	1	1	1	3	1	1	3	2	2	2	1	3	3	3	3	3	3	3	3	3	3	3	3	3	3	3	3	1	1	2	2	1	1	1	4	1	1	2	1	1	2	2	1	2	1	2	1
397	2023/5/23 23:36:36	1	2	1	2	2	1	1	3	3	1	2	4	2	1	1	2	1	2	2	1	3	3	3	1	3	1	1	3	1	2	2	1	2	3	2	5	1	1	1	1	2	1	1	1	1	1	1	1
398	2023/5/23 23:37:53	2	4	1	3	3	3	2	1	1	1	1	3	2	3	1	3	1	1	2	2	3	3	3	1	1	1	1	1	1	1	2	2	1	3	1	4	1	1	1	1	2	1	1	1	1	1	1	1
399	2023/5/23 23:38:43	1	2	1	2	2	1	2	3	2	2	2	4	2	1	1	2	1	2	2	1	3	3	3	1	3	1	1	3	1	2	2	1	1	3	2	5	1	1	1	1	2	1	1	1	1	1	1	1
400	2023/5/23 23:40:01	2	2	1	4	2	2	1	1	4	2	2	1	4	1	1	3	1	1	2	1	2	3	3	1	3	1	3	3	2	1	2	2	2	4	1	5	1	1	1	1	1	2	2	1	1	2	2	2
401	2023/5/23 23:42:07	3	1	2	2	2	1	2	5	2	1	2	2	2	3	3	3	3	3	3	3	3	3	3	1	1	3	3	3	1	1	2	2	1	3	2	3	1	1	1	2	1	2	2	2	2	1	2	2
402	2023/5/24 9:11:46	1	2	2	2	2	3	2	3	2	1	1	1	3	3	1	3	1	2	2	3	3	2	2	3	3	3	3	3	1	1	2	1	2	2	2	1	1	2	1	2	2	2	1	1	2	2	1	2
403	2023/5/24 9:14:21	1	1	1	1	4	2	2	5	2	1	2	1	3	3	3	3	3	3	3	3	3	2	1	3	3	3	3	3	1	2	1	1	2	2	2	1	1	2	1	2	2	2	1	1	2	2	2	2
404	2023/5/24 9:17:57	1	2	2	2	2	3	1	3	3	2	1	1	2	1	3	3	3	3	3	3	3	1	1	3	2	3	1	3	1	1	1	1	3	2	1	4	1	1	1	2	2	1	1	1	2	1	1	2
405	2023/5/24 9:43:01	2	2	2	3	2	1	2	1	3	1	1	1	3	2	3	2	2	2	2	2	2	2	2	1	2	2	1	2	2	1	1	2	1	3	1	4	2	1	1	1	1	2	1	1	1	1	1	1
406	2023/5/24 9:44:19	1	2	1	2	1	2	2	3	5	1	2	2	3	3	3	1	3	2	2	3	2	2	3	2	2	2	3	3	1	2	2	1	1	1	1	1	1	2	2	2	2	2	2	1	2	2	1	2
407	2023/5/24 9:46:46	3	1	1	2	2	1	2	5	3	2	2	2	3	1	3	2	1	3	3	3	3	3	3	3	3	3	3	3	2	2	2	2	2	4	2	1	2	2	2	2	2	2	2	2	2	2	2	2
408	2023/5/24 9:48:00	2	2	1	1	3	4	1	1	3	2	2	3	4	3	3	2	2	1	1	3	3	3	2	2	3	3	2	3	2	2	2	2	2	2	2	4	2	2	2	1	2	2	1	2	2	1	2	2
409	2023/5/24 9:49:34	1	4	1	3	1	3	2	2	1	1	2	3	2	3	2	3	3	3	1	3	3	1	3	1	2	2	1	1	2	1	2	1	1	2	2	1	1	1	1	1	1	2	1	1	1	2	2	2
410	2023/5/24 9:51:26	2	2	1	1	2	2	1	1	3	1	2	3	3	3	3	2	1	1	3	1	3	3	3	1	1	1	1	1	1	1	2	1	1	3	1	4	2	2	1	1	1	1	1	1	1	1	1	1
411	2023/5/24 9:53:12	3	1	2	1	1	2	2	5	3	1	1	1	3	1	1	3	1	3	2	1	3	3	3	3	3	3	1	1	1	2	2	2	1	4	2	4	1	2	2	1	1	1	1	1	2	1	2	2
412	2023/5/24 9:56:52	1	2	2	1	3	1	1	3	3	1	1	1	1	1	1	1	1	1	1	1	1	1	1	1	1	1	2	1	1	2	1	1	1	3	2	4	2	1	1	1	2	2	2	1	2	1	2	1
413	2023/5/24 9:57:33	2	2	1	1	2	1	1	3	3	2	1	1	2	2	3	1	3	2	2	3	2	3	1	2	2	2	2	3	2	2	2	2	2	1	1	1	1	1	1	1	2	1	1	1	1	1	2	2
414	2023/5/24 9:57:54	1	3	1	3	2	2	2	2	3	2	2	2	2	1	1	2	3	2	2	3	2	1	1	1	1	1	1	1	1	1	1	1	1	1	2	3	1	1	1	1	1	1	1	1	1	1	1	1
415	2023/5/24 10:00:52	3	1	1	4	2	1	2	1	2	2	2	1	1	1	1	2	3	3	3	2	1	2	2	2	2	3	1	2	1	2	2	2	1	2	1	1	1	1	2	2	2	1	2	2	1	1	2	1
416	2023/5/24 10:01:08	1	4	2	3	2	3	2	1	3	2	2	2	2	2	2	2	3	1	2	1	3	2	2	2	2	2	2	1	2	2	2	2	2	3	1	3	2	2	2	1	1	1	1	1	1	1	1	1
417	2023/5/24 10:01:21	2	1	2	2	2	5	1	3	4	2	2	1	3	1	1	1	1	2	2	1	2	1	1	1	1	1	1	1	1	1	1	1	1	3	2	4	1	1	1	1	1	1	1	1	1	1	1	1
418	2023/5/24 10:01:24	3	6	1	2	2	5	2	2	2	1	1	3	2	1	1	2	1	2	2	1	2	1	1	1	1	1	1	1	1	1	1	1	2	2	1	4	1	1	1	2	1	1	1	1	1	1	1	1
419	2023/5/24 10:03:39	2	2	1	2	1	1	1	2	2	2	2	2	1	1	3	3	2	2	2	2	2	3	3	2	3	2	3	2	1	1	2	2	2	3	1	2	1	1	2	1	2	1	1	1	1	2	2	1
420	2023/5/24 10:04:01	1	3	2	2	2	2	2	5	2	1	2	2	3	1	1	1	2	2	2	3	3	1	3	3	3	2	1	2	2	1	2	2	2	1	1	5	2	2	1	1	2	2	1	1	1	1	2	1
421	2023/5/24 10:04:33	3	5	1	4	2	4	1	1	2	1	1	3	1	1	1	1	1	1	1	1	1	1	1	1	1	1	1	1	2	2	1	1	2	1	1	4	1	2	1	1	1	1	1	1	1	1	1	1
422	2023/5/24 10:06:14	1	2	1	1	4	3	1	1	2	1	1	3	2	2	2	2	2	3	2	2	3	2	2	3	3	2	1	2	2	1	1	1	2	3	1	2	1	2	1	1	1	2	1	2	2	1	1	2
423	2023/5/24 10:07:13	1	3	1	3	2	1	1	2	2	2	2	1	2	1	2	2	3	3	2	3	2	3	3	3	3	1	2	3	1	2	2	2	1	2	2	2	2	1	1	1	2	1	1	1	1	1	1	2
424	2023/5/24 10:08:35	3	1	1	2	3	3	2	4	5	1	2	2	1	1	1	1	1	1	1	1	1	1	1	1	1	1	1	1	1	1	1	1	3	2	1	4	1	1	1	1	1	2	2	1	2	1	2	2
425	2023/5/24 10:08:49	1	2	1	2	2	2	1	2	4	2	2	3	4	2	1	1	2	2	2	2	3	2	3	2	3	1	3	3	2	2	1	1	3	3	2	5	2	1	1	1	1	2	1	1	1	1	2	1
426	2023/5/24 10:11:14	2	6	1	2	2	5	1	1	1	1	1	3	1	1	1	1	1	1	1	1	1	1	1	1	1	1	1	1	1	1	1	1	2	1	1	4	1	1	1	2	1	1	2	1	1	1	1	1
427	2023/5/24 10:11:50	1	5	2	4	2	4	1	2	1	2	2	2	2	1	1	1	2	2	2	2	1	1	1	1	2	2	2	2	2	1	1	2	2	2	1	2	1	2	2	2	1	2	1	1	1	1	2	1
428	2023/5/24 10:11:53	1	2	1	3	2	4	1	4	4	1	1	2	2	2	2	2	2	2	2	2	1	1	1	1	2	2	2	2	1	1	1	1	2	2	1	2	2	1	1	2	2	2	1	2	2	2	2	2
429	2023/5/24 10:13:30	1	1	1	1	2	2	1	2	2	2	2	1	1	3	3	3	3	3	3	1	3	1	1	1	2	1	1	1	1	1	2	2	2	2	2	2	1	1	2	2	1	2	2	2	2	2	1	1
430	2023/5/24 10:57:47	1	2	1	2	1	2	1	3	2	1	2	3	3	3	3	2	3	3	3	3	3	3	3	3	1	2	2	2	1	2	2	2	3	2	1	2	2	1	2	1	1	2	2	2	2	2	2	1
431	2023/5/24 10:59:13	2	5	2	2	1	3	1	2	2	2	2	3	3	2	2	1	3	2	2	2	3	2	2	3	3	1	3	1	1	1	1	2	2	2	2	5	2	1	1	1	1	2	1	1	1	2	1	2
432	2023/5/24 11:00:37	2	3	2	3	1	2	1	2	2	1	1	4	3	2	1	1	2	3	3	2	3	3	2	3	3	2	2	3	2	2	1	1	1	2	2	4	1	2	1	2	1	1	1	2	1	1	1	1
433	2023/5/24 11:01:49	2	1	1	3	2	3	2	2	4	1	2	3	3	3	1	2	2	2	2	2	2	2	3	1	1	3	2	1	2	1	2	2	1	2	1	2	1	1	2	1	2	2	1	2	1	1	2	1
434	2023/5/24 11:03:28	2	3	1	4	3	1	2	3	3	2	2	2	2	2	3	3	2	2	2	3	1	1	2	3	3	2	2	2	2	2	2	1	1	3	2	3	1	1	2	2	2	2	2	2	2	2	2	2
435	2023/5/24 11:04:35	1	2	1	1	2	2	1	2	2	2	2	2	2	2	2	2	1	1	3	3	2	1	2	2	2	3	2	2	2	2	2	2	2	2	2	3	1	1	2	2	1	2	1	2	1	2	2	1
436	2023/5/24 11:06:07	2	2	2	3	4	3	2	3	2	2	3	2	1	3	2	2	2	2	2	2	1	2	1	2	3	2	3	3	1	2	2	2	2	4	2	3	1	1	1	1	1	2	1	1	1	2	2	1
437	2023/5/24 11:07:32	2	2	1	3	3	3	2	2	1	1	2	2	2	3	1	2	1	3	1	2	2	2	3	2	1	2	2	2	2	1	1	1	2	2	2	2	1	1	1	2	2	2	1	2	2	2	2	2
438	2023/5/24 11:09:45	2	3	1	3	1	2	1	2	2	2	2	3	2	2	2	1	1	2	1	3	1	2	1	2	2	2	2	2	2	1	2	1	2	2	1	1	1	1	2	1	1	1	1	2	1	1	1	1
439	2023/5/24 11:13:53	2	3	2	3	2	2	1	2	2	2	2	2	2	1	1	2	2	1	3	3	1	1	2	2	2	1	1	2	2	2	1	2	2	1	2	4	1	1	1	1	1	1	1	1	1	1	2	2
440	2023/5/24 11:15:17	2	3	1	2	2	2	1	3	2	2	2	2	3	2	2	2	2	3	3	3	2	2	2	1	2	2	2	2	2	2	2	2	3	2	1	2	1	1	2	1	1	2	1	1	1	1	1	2
441	2023/5/24 11:16:50	1	3	2	3	2	1	2	4	3	2	1	1	3	3	2	1	1	1	3	2	1	2	3	1	1	3	1	1	2	1	2	2	1	2	2	1	1	2	1	1	1	2	2	2	2	2	2	1
442	2023/5/24 11:18:14	2	4	2	3	1	5	1	4	1	2	2	2	5	1	1	2	3	2	1	3	2	2	2	3	3	3	1	3	1	1	2	1	2	4	2	3	2	1	2	1	1	2	2	2	2	1	2	1
443	2023/5/24 11:19:34	2	6	2	2	3	2	2	4	3	2	2	2	2	2	3	2	2	1	1	2	3	2	2	3	2	3	2	2	2	1	2	2	1	2	1	3	2	2	1	1	1	2	2	2	1	2	2	2
444	2023/5/24 11:20:49	2	2	1	3	3	1	2	3	4	2	2	2	3	2	3	2	1	2	2	1	2	1	2	2	2	3	2	1	2	2	2	2	2	3	1	2	2	1	2	1	1	2	2	2	2	2	1	1
445	2023/5/24 11:22:06	1	6	1	3	3	2	2	3	4	1	2	2	2	2	2	1	2	1	1	2	1	2	2	3	3	2	1	2	2	2	2	2	3	3	2	5	1	1	1	2	1	2	1	2	2	2	2	2
446	2023/5/24 11:23:35	2	3	1	2	2	2	2	3	4	2	3	2	1	2	2	2	3	1	2	2	2	3	2	1	1	1	1	1	2	1	2	1	2	1	1	1	1	1	2	2	2	2	1	1	1	1	2	2
447	2023/5/24 11:25:02	2	3	1	2	3	3	1	5	4	1	2	2	3	2	3	2	2	2	2	1	1	1	2	3	2	2	2	2	1	1	2	2	2	1	1	5	2	2	2	1	1	2	2	2	2	2	2	2
448	2023/5/24 11:27:06	1	1	1	4	2	4	1	3	1	1	1	3	1	1	1	1	1	1	2	1	1	1	1	1	1	2	1	1	1	1	1	1	1	4	1	2	1	1	1	1	1	1	1	1	1	1	1	1
449	2023/5/24 11:27:11	1	6	1	2	2	4	1	1	2	1	1	4	1	1	1	3	1	1	2	1	2	1	1	1	1	1	1	1	1	1	1	1	3	1	1	2	1	1	1	1	1	1	1	1	1	1	2	1
450	2023/5/24 11:29:16	2	6	1	1	2	4	1	4	3	1	1	2	4	1	1	2	1	1	2	1	1	1	1	1	3	1	2	1	1	1	1	1	2	1	1	4	1	1	1	1	1	1	1	1	1	1	1	1
451	2023/5/24 11:29:17	3	3	1	3	2	3	2	1	1	1	1	1	1	1	1	1	1	2	2	1	1	1	1	1	1	1	1	1	1	1	1	1	2	1	1	5	1	1	1	1	1	1	1	1	1	1	1	1
452	2023/5/24 15:37:36	2	2	2	2	2	1	2	3	2	1	2	4	2	1	1	2	1	2	2	1	3	1	1	1	1	1	1	1	1	2	2	2	2	3	2	5	1	1	1	1	2	1	1	1	1	1	1	2
453	2023/5/24 15:40:58	1	1	1	2	2	3	2	3	5	1	1	2	5	3	3	3	3	3	3	3	3	3	1	1	1	2	2	3	1	1	2	2	1	1	2	1	2	2	2	2	2	2	2	2	2	2	2	2
454	2023/5/24 15:42:32	3	1	2	4	2	2	2	3	5	1	1	3	5	3	3	3	3	3	3	3	3	3	3	3	3	3	3	3	2	2	2	2	2	1	1	1	2	1	1	2	2	2	2	2	2	2	2	2
455	2023/5/24 15:45:38	3	2	2	2	2	2	1	5	5	1	1	3	5	3	3	3	3	3	3	3	3	3	3	3	3	3	3	3	2	2	2	2	3	1	1	1	2	2	2	2	2	2	2	2	2	2	2	2
456	2023/5/24 15:46:58	1	1	2	1	2	2	1	3	5	2	2	2	5	3	3	3	1	2	1	3	3	3	3	1	1	2	3	3	2	2	2	1	3	1	1	1	1	1	1	1	2	2	2	2	2	2	2	2
457	2023/5/24 15:48:24	1	2	1	1	4	2	2	3	5	1	3	2	5	3	3	2	3	3	3	3	3	3	3	2	2	3	2	3	1	2	2	2	3	2	2	1	2	1	2	2	1	2	2	2	2	2	1	1
458	2023/5/24 15:49:40	1	2	2	1	4	2	1	3	5	1	1	3	5	2	3	3	3	1	2	2	1	1	2	1	1	3	3	3	1	1	2	2	3	1	1	3	1	2	2	1	2	2	1	1	1	1	1	1
459	2023/5/24 15:51:54	2	1	1	3	3	2	1	2	3	2	2	2	5	3	3	3	3	3	3	3	3	3	3	3	3	3	3	3	2	2	2	2	3	4	2	2	2	2	2	2	2	2	1	2	2	2	2	2
460	2023/5/24 15:53:18	1	1	1	3	3	2	2	3	5	2	2	4	4	3	3	3	3	3	3	3	3	3	3	3	3	3	3	2	2	2	2	2	3	1	1	1	1	2	2	2	2	2	2	2	2	1	1	1
461	2023/5/24 15:54:35	2	2	2	5	4	2	2	3	2	1	2	2	2	2	2	2	3	2	2	3	3	3	1	1	2	2	2	2	2	2	1	2	3	2	2	2	2	1	2	2	2	2	2	1	1	2	1	2
462	2023/5/24 15:55:58	3	2	2	3	3	5	2	5	4	3	1	2	5	3	3	3	3	2	3	3	3	1	3	3	2	3	3	2	2	2	2	2	2	1	2	1	2	2	1	2	2	2	2	2	1	2	1	2
463	2023/5/24 15:57:28	3	1	2	1	3	1	1	3	2	2	1	3	4	3	2	3	3	2	3	3	3	2	3	3	3	1	2	2	1	1	2	2	2	3	1	2	2	1	2	2	1	2	2	2	1	2	2	2
464	2023/5/24 16:01:16	1	1	2	2	2	2	1	3	5	1	2	1	2	3	3	2	2	3	3	3	2	3	3	3	3	3	3	1	1	2	2	2	2	4	2	1	2	2	1	1	2	2	2	2	1	2	1	2
465	2023/5/24 16:02:36	2	2	2	3	3	3	1	3	1	2	2	1	5	3	3	2	3	3	3	3	3	2	2	1	2	1	2	3	2	2	2	2	2	3	2	4	2	2	2	2	1	1	2	1	1	1	2	2
466	2023/5/24 16:03:49	3	1	2	3	3	1	1	5	2	2	2	4	5	3	3	3	3	2	2	3	3	1	1	2	2	2	1	3	1	2	2	1	3	4	1	2	2	1	2	2	1	2	1	2	1	2	1	1
467	2023/5/24 16:05:00	3	3	2	2	2	2	1	1	5	1	1	3	5	2	3	2	2	3	1	1	3	1	3	2	3	3	3	1	2	1	2	2	3	1	1	3	1	1	2	2	1	1	1	2	1	1	1	1
468	2023/5/24 16:06:02	3	2	1	1	1	2	2	3	5	1	2	4	3	1	3	2	1	3	3	3	2	1	1	3	3	3	3	2	1	2	2	2	2	2	2	5	2	1	2	2	2	2	2	2	1	2	2	1
469	2023/5/24 16:10:47	2	1	1	1	4	2	1	3	2	1	1	3	3	3	3	2	3	3	3	3	3	3	3	3	3	3	2	3	2	2	2	2	3	3	2	1	1	2	1	2	2	2	2	2	2	2	2	2
470	2023/5/24 16:12:10	3	4	2	3	3	3	2	3	2	2	1	2	3	3	1	1	3	3	3	3	3	2	2	3	3	1	2	3	2	2	2	2	2	3	1	4	1	2	1	2	2	2	2	2	2	1	2	1
471	2023/5/24 16:13:23	3	2	1	1	2	1	1	5	2	1	2	3	4	2	3	2	3	1	3	2	3	1	3	2	1	2	2	3	2	1	2	2	2	1	2	5	1	1	1	2	2	2	2	2	2	2	2	2
472	2023/5/24 16:15:50	2	2	1	3	3	2	2	2	1	1	2	4	3	3	3	2	3	2	3	3	2	1	3	2	3	1	2	3	2	2	2	2	2	3	1	4	2	1	2	2	2	2	2	2	1	2	1	1
473	2023/5/24 16:17:08	2	1	2	3	2	3	1	3	4	1	2	2	2	1	3	1	1	2	1	2	3	2	2	2	2	3	1	3	1	1	2	2	3	1	1	4	1	2	2	2	1	1	2	2	1	2	2	2
474	2023/5/24 16:22:22	2	1	1	1	1	2	1	3	2	1	1	1	4	1	2	2	2	3	2	2	3	2	3	3	2	3	3	1	2	1	1	2	2	4	2	2	2	2	2	2	2	1	2	2	1	2	1	1
475	2023/5/24 16:24:20	2	1	1	3	2	3	2	5	3	1	1	2	3	2	3	2	2	3	2	2	3	2	3	3	3	2	2	3	2	1	1	2	3	2	2	4	2	2	2	2	2	1	2	2	1	2	2	2
476	2023/5/24 16:25:26	2	1	1	5	4	1	1	2	4	2	1	4	4	1	3	2	3	2	1	2	1	1	3	2	2	2	1	1	2	2	2	2	2	1	2	3	2	2	2	2	1	1	2	2	2	1	1	2
477	2023/5/24 16:27:14	2	1	2	4	2	1	1	3	3	1	1	1	3	1	3	1	3	2	2	2	1	3	2	3	3	3	1	1	2	2	1	2	2	1	2	1	1	2	1	1	2	1	2	2	1	2	1	2
478	2023/5/24 16:28:20	2	2	2	4	2	1	2	3	2	1	1	1	3	2	3	2	1	3	3	3	3	2	2	2	3	3	3	3	2	2	1	2	2	1	1	3	2	1	2	2	1	1	2	2	1	2	2	2
479	2023/5/24 16:30:30	1	1	1	5	4	2	1	2	3	1	1	2	3	3	3	1	2	2	2	3	2	2	1	2	3	3	3	2	2	2	2	2	2	2	2	1	2	2	2	1	2	1	2	2	2	2	2	1
480	2023/5/24 16:31:34	3	3	2	4	2	3	2	4	2	1	1	3	4	3	3	2	3	3	3	3	3	3	2	3	2	3	2	3	2	2	2	2	2	3	2	1	1	2	1	2	2	2	2	2	1	2	2	2
481	2023/5/24 16:32:50	1	2	2	5	3	2	2	2	4	1	2	2	1	3	3	2	3	2	2	3	3	2	3	2	3	2	3	2	2	2	2	2	3	2	1	2	2	2	1	1	2	2	2	2	2	2	1	2
482	2023/5/24 16:33:57	2	2	1	2	2	3	2	3	2	3	2	3	3	3	3	3	2	2	3	2	2	2	2	2	3	2	3	1	2	2	2	2	2	3	1	3	2	2	2	1	1	2	2	2	2	2	2	1
483	2023/5/24 16:35:31	1	2	1	2	2	2	2	3	2	1	2	3	3	2	2	3	3	3	3	2	3	2	3	3	3	3	2	2	2	1	2	2	3	2	2	4	2	2	2	2	1	1	2	1	2	1	2	1
484	2023/5/24 16:36:54	2	1	1	3	2	3	2	3	2	1	2	2	3	2	3	3	3	2	2	3	3	2	2	2	2	2	3	2	1	2	2	2	3	2	1	2	2	2	2	2	2	2	2	2	2	2	2	1
485	2023/5/24 16:39:07	2	1	2	3	1	2	1	2	2	1	2	3	2	2	2	3	3	3	3	2	3	3	2	2	2	2	2	3	2	2	2	2	3	4	1	3	2	2	2	1	1	2	2	2	2	2	2	2
486	2023/5/24 16:40:06	3	2	1	3	2	3	2	3	2	2	2	2	1	1	2	2	3	2	2	3	2	3	2	2	2	2	2	2	2	2	2	2	3	1	1	1	1	2	2	2	2	2	2	2	2	1	1	2
487	2023/5/24 16:41:19	2	2	2	2	1	3	2	3	2	2	2	2	2	2	2	2	3	2	2	2	2	2	3	2	2	2	3	2	2	2	2	2	3	1	2	5	2	1	2	2	2	2	1	1	2	2	2	2
488	2023/5/24 16:43:04	2	1	1	3	3	1	2	3	2	2	2	3	3	2	3	2	3	2	3	2	3	1	2	2	2	1	3	1	2	2	2	1	2	1	2	1	1	2	2	2	1	2	2	2	2	2	2	1
489	2023/5/24 16:44:02	2	4	1	3	4	2	2	4	4	2	2	2	3	3	2	1	2	2	2	1	2	3	2	2	2	2	2	2	1	2	2	2	2	1	2	3	2	2	1	2	2	2	2	1	1	2	1	2
490	2023/5/24 16:45:07	1	2	1	4	2	2	2	2	5	1	1	3	3	3	2	2	3	3	3	2	2	2	3	2	3	1	1	1	2	2	2	2	3	1	2	4	2	2	2	1	2	2	2	2	1	2	2	1
491	2023/5/24 16:47:04	2	2	2	5	3	3	1	1	2	2	2	1	2	2	2	2	2	1	3	3	3	2	3	3	2	3	1	2	2	2	2	2	1	2	2	2	1	1	2	1	2	2	2	2	1	2	1	2
492	2023/5/24 16:48:06	3	2	2	3	4	4	2	5	2	2	1	4	2	2	1	2	2	3	2	1	2	1	1	3	2	3	2	1	2	2	1	2	2	3	2	2	2	2	1	2	1	1	2	2	1	1	2	1
493	2023/5/24 16:49:12	1	2	1	5	3	1	1	3	4	2	2	1	4	3	3	2	1	3	2	2	2	2	3	3	2	3	1	3	1	2	1	1	2	1	2	4	1	2	2	2	1	1	2	2	1	2	1	2
494	2023/5/24 16:59:10	2	1	2	2	3	3	1	3	1	2	1	1	2	3	2	2	2	2	2	2	3	1	2	2	2	2	3	1	2	2	2	2	3	2	2	3	2	1	2	2	2	2	2	2	2	1	1	2
495	2023/5/24 17:00:17	2	2	2	3	3	3	2	5	4	2	2	3	2	2	2	3	2	2	3	3	2	2	2	3	3	3	3	1	2	2	2	2	3	2	1	1	2	2	1	1	1	2	2	2	2	2	2	1
496	2023/5/24 17:03:03	2	1	2	2	3	1	2	3	4	2	1	3	3	3	3	3	3	3	2	3	2	3	3	3	2	3	1	2	2	1	2	2	2	4	2	5	1	2	2	2	2	2	1	2	1	2	2	2
497	2023/5/24 17:04:07	2	2	1	2	3	2	1	5	3	1	2	1	4	3	2	2	3	2	1	3	1	3	1	3	2	2	1	3	2	2	2	2	2	1	2	5	2	1	2	1	2	2	1	1	1	2	2	2
498	2023/5/24 17:05:02	2	2	2	3	3	3	2	5	4	2	2	2	3	1	3	3	1	2	2	1	3	2	3	2	2	3	2	3	2	2	1	2	2	3	2	1	1	2	2	2	2	1	2	1	1	2	2	2
499	2023/5/24 17:06:03	2	3	2	4	2	3	1	4	5	1	1	4	4	2	3	1	1	3	2	2	3	3	1	1	1	1	2	2	2	2	1	2	3	1	1	1	2	2	2	2	2	2	2	2	1	2	2	2
500	2023/5/24 17:07:07	1	5	2	4	4	2	2	3	1	2	2	3	5	1	3	2	1	2	2	2	2	2	3	2	2	2	2	2	2	2	1	1	2	1	1	3	2	2	2	2	2	2	2	2	1	1	2	2
501	2023/5/24 17:08:07	3	2	2	5	2	2	2	3	2	1	1	3	4	2	2	2	3	3	2	1	3	3	2	2	2	1	1	2	1	2	1	2	2	3	2	2	1	2	2	2	1	1	1	2	2	2	2	1
502	2023/5/24 17:09:10	2	3	2	4	3	3	2	2	2	2	1	2	5	2	3	3	3	3	3	2	1	2	3	1	2	3	1	3	2	2	2	2	2	2	2	4	2	2	2	1	2	2	1	2	2	2	2	1
503	2023/5/24 17:10:07	2	2	2	4	1	3	1	5	5	2	2	2	4	3	3	2	1	2	2	3	2	3	1	3	3	2	3	1	1	2	2	2	2	1	2	2	1	2	1	1	2	2	1	2	2	1	1	2
504	2023/5/24 17:11:08	1	6	2	3	2	2	2	4	4	1	2	4	3	2	2	2	1	3	1	3	3	2	3	2	1	1	2	2	2	2	2	2	2	1	2	1	2	2	1	2	2	2	2	2	1	2	2	2
505	2023/5/24 17:13:03	3	1	2	2	2	2	2	5	4	2	1	3	2	1	2	1	2	3	2	2	3	3	2	3	1	2	2	3	2	2	2	2	3	4	1	1	1	2	2	2	2	2	2	2	2	2	1	1
506	2023/5/24 17:15:34	2	1	1	4	3	2	2	4	2	1	2	3	3	3	2	1	3	2	2	1	2	1	2	3	3	1	2	3	2	1	1	2	2	3	2	4	2	1	1	1	2	1	1	2	1	2	1	2
507	2023/5/24 17:16:38	2	1	2	3	1	5	1	5	1	2	2	3	1	3	3	2	1	3	1	3	1	2	1	3	2	3	3	2	1	2	2	1	1	4	2	2	1	2	2	1	2	2	1	1	2	2	1	2
508	2023/5/24 17:18:01	1	3	2	3	4	2	2	2	1	2	1	3	2	2	2	1	3	3	2	2	3	2	3	2	3	2	3	1	2	2	2	2	2	2	2	3	2	2	2	2	2	2	2	2	2	2	2	2
509	2023/5/24 17:19:02	2	2	1	2	3	4	1	3	2	1	2	3	3	2	2	1	3	2	3	1	3	1	2	1	2	1	2	1	2	2	2	2	2	1	2	2	1	2	2	2	2	2	2	2	2	2	2	2
510	2023/5/24 17:20:02	2	2	1	4	1	2	2	4	1	1	2	3	3	2	2	2	3	2	3	1	2	3	2	3	3	3	3	2	2	2	2	2	3	1	2	3	2	1	2	1	2	2	2	2	1	2	2	2
511	2023/5/24 17:20:39	3	1	1	2	2	1	1	3	4	1	1	4	3	1	1	2	1	2	3	3	3	3	3	1	1	1	1	3	1	2	2	2	1	3	2	5	1	1	1	2	2	1	1	1	1	2	1	2
512	2023/5/24 17:21:09	2	2	2	3	3	3	2	2	2	2	2	4	2	2	2	2	3	2	3	2	3	3	2	2	3	2	3	2	2	2	2	2	2	4	2	5	1	1	1	2	1	2	2	2	2	2	1	2
513	2023/5/24 17:22:12	3	1	2	5	2	2	2	2	3	2	1	4	3	3	2	2	3	2	3	1	3	2	3	3	3	1	2	3	1	2	1	2	1	4	2	2	2	2	2	2	2	2	2	2	1	2	1	2
514	2023/5/24 17:22:51	2	2	1	1	3	1	2	3	2	2	2	3	2	1	1	3	1	3	2	1	3	1	1	1	1	1	1	3	1	2	2	1	2	3	2	1	1	1	1	1	2	1	1	1	1	1	1	2
515	2023/5/24 17:23:51	2	1	2	2	3	1	2	4	3	2	2	4	2	2	2	2	3	2	1	1	3	3	3	2	2	2	2	1	2	2	2	2	2	4	2	1	1	1	1	2	2	2	2	2	1	2	1	2
516	2023/5/24 17:25:08	1	4	1	3	1	4	1	3	4	2	1	1	3	3	2	2	3	2	3	2	3	1	3	3	2	2	2	1	2	1	2	2	2	4	1	1	2	2	2	2	2	2	2	1	1	2	2	2
517	2023/5/24 17:25:08	1	2	1	4	2	1	1	3	3	1	1	4	2	1	1	3	1	2	2	1	3	2	2	1	3	1	1	3	1	2	2	1	2	3	2	5	1	1	1	1	2	1	1	1	1	1	1	2
518	2023/5/24 17:26:50	2	2	2	4	3	2	2	4	4	2	2	3	4	3	2	2	3	2	3	2	2	3	2	3	3	2	3	2	2	2	2	1	2	2	2	1	2	2	2	2	1	2	2	2	1	2	1	2
519	2023/5/24 17:27:32	1	2	1	4	2	1	2	3	3	2	2	3	3	1	1	2	1	2	2	1	2	1	1	1	1	1	1	1	2	2	2	1	2	3	2	1	1	1	1	1	2	1	1	1	1	1	1	1
520	2023/5/24 17:27:58	2	2	2	2	3	5	2	3	4	2	1	2	3	3	2	2	3	2	3	3	3	2	3	3	3	2	3	2	1	2	2	2	2	4	2	4	2	2	1	1	1	1	2	2	1	2	1	2
521	2023/5/24 17:29:03	2	2	2	2	3	2	2	3	4	1	2	1	4	3	2	1	2	3	2	3	2	1	3	2	3	2	2	2	2	2	2	1	3	1	2	2	2	2	1	2	2	2	2	2	2	2	2	2
522	2023/5/24 17:29:43	2	2	1	2	2	1	1	3	2	1	2	4	2	1	1	2	1	2	1	1	3	3	3	1	1	1	1	3	1	2	2	1	2	2	2	5	1	1	1	2	2	1	1	1	1	1	1	2
523	2023/5/24 17:30:52	1	5	2	3	2	4	1	5	2	2	2	3	4	2	3	2	3	2	3	2	2	2	2	3	2	3	3	2	1	2	1	1	2	2	2	2	2	1	2	2	2	2	2	2	1	1	2	2
524	2023/5/24 17:31:51	2	2	1	2	2	1	2	3	3	2	2	4	2	1	1	2	1	2	2	1	1	2	2	1	1	1	1	3	1	2	2	1	2	2	2	1	1	1	1	1	2	1	1	1	1	1	1	1
525	2023/5/24 17:31:56	1	3	2	2	4	1	1	1	5	2	2	2	1	2	3	2	2	1	3	2	2	3	1	3	3	3	1	2	2	1	2	2	3	1	1	5	1	2	2	2	1	2	2	2	1	2	2	1
526	2023/5/24 17:33:47	1	3	2	1	2	2	1	2	2	2	2	3	3	2	2	3	1	3	1	2	2	2	3	3	2	2	2	3	2	2	2	2	3	1	2	5	1	2	2	2	2	2	1	2	1	2	2	1
527	2023/5/24 17:35:39	2	2	2	2	4	2	2	1	4	1	1	1	3	3	3	2	2	3	3	1	3	2	3	1	3	2	2	3	2	2	1	1	2	3	1	3	2	1	2	2	2	2	1	1	1	2	1	2
528	2023/5/24 17:36:37	3	2	1	3	3	3	2	5	4	1	2	4	5	1	3	2	1	3	1	1	3	2	3	1	2	2	3	1	2	2	2	2	2	1	2	5	2	2	2	2	1	1	2	2	2	1	2	1
529	2023/5/24 17:37:41	2	2	1	4	2	3	2	4	3	2	2	2	3	2	3	2	2	3	3	3	2	2	3	2	2	3	2	2	1	2	2	2	2	1	2	5	2	2	2	1	2	1	2	2	1	2	1	1
530	2023/5/24 17:38:45	1	3	1	4	2	2	1	2	4	2	2	3	4	2	3	2	2	2	2	3	2	2	2	2	3	2	2	3	2	2	2	1	2	1	2	1	2	1	2	2	2	2	2	2	2	2	2	1
531	2023/5/24 17:40:32	2	2	2	3	2	2	1	5	2	1	2	2	4	3	2	2	2	3	2	3	2	2	1	2	2	3	1	2	1	2	2	2	3	4	2	5	1	1	2	1	2	2	1	2	1	1	2	1
532	2023/5/24 17:41:34	2	3	2	2	2	3	2	2	2	2	2	2	5	2	3	2	3	2	3	1	2	3	2	3	3	2	2	3	1	2	2	2	2	3	2	4	1	2	2	2	2	2	2	2	2	2	2	1
533	2023/5/24 17:44:20	2	2	1	2	3	2	1	3	3	2	1	3	3	3	2	2	3	1	2	1	2	1	3	1	3	3	3	1	2	1	2	1	2	4	2	2	2	2	2	1	2	2	2	2	1	2	1	1
534	2023/5/24 17:46:16	2	1	2	3	2	3	2	5	1	2	2	2	1	2	2	1	3	2	3	2	3	2	2	3	2	3	2	3	2	2	2	2	2	4	1	2	2	2	1	2	2	2	2	2	2	1	2	1
535	2023/5/24 17:47:22	3	2	2	4	1	2	2	2	2	2	2	3	3	3	2	2	3	3	3	2	2	3	2	2	2	3	2	3	2	1	2	2	1	4	2	3	1	2	2	2	2	2	2	1	1	2	2	2
536	2023/5/24 17:48:40	2	3	2	1	2	2	2	3	5	2	2	3	3	2	2	2	3	1	3	2	2	3	3	2	3	3	3	2	2	2	2	2	3	1	2	3	2	2	2	2	2	2	2	1	2	2	2	1
537	2023/5/24 17:49:41	2	2	2	3	1	3	1	4	3	2	2	4	4	3	3	2	3	1	1	3	2	3	3	2	3	2	1	3	2	2	2	2	2	1	2	5	2	1	2	2	2	2	2	2	1	2	2	2
538	2023/5/24 17:50:45	3	2	2	4	2	2	2	1	4	1	2	3	3	2	1	1	2	2	2	1	2	1	3	2	2	2	2	2	1	1	2	2	3	3	1	3	1	2	1	2	2	2	1	2	1	2	1	2
539	2023/5/24 17:51:46	2	1	2	2	2	3	2	2	3	1	2	2	4	3	2	2	3	2	2	3	2	1	3	2	2	3	2	3	2	2	2	2	2	3	1	5	2	2	2	2	2	2	2	2	2	2	2	1
540	2023/5/24 17:52:53	2	2	2	4	3	3	2	2	5	1	2	4	3	3	2	3	2	2	2	2	3	3	3	2	2	3	2	3	2	2	1	2	2	1	2	3	2	1	2	2	1	2	2	2	2	2	1	2
541	2023/5/24 17:53:22	2	2	1	2	2	1	1	5	2	1	2	4	2	1	1	2	2	2	2	1	2	2	2	2	1	1	1	3	1	2	2	1	2	3	2	5	1	1	1	1	2	1	1	1	1	1	1	2
542	2023/5/24 17:55:11	3	1	2	2	4	5	2	5	4	2	2	2	4	2	3	2	3	1	1	1	3	2	2	3	2	3	2	3	2	2	2	1	2	3	2	3	2	2	1	2	2	2	2	2	1	2	2	1
543	2023/5/24 17:56:11	1	2	2	4	2	2	2	5	2	1	2	2	4	2	2	2	3	2	2	3	2	3	2	3	3	3	2	3	2	2	2	1	2	1	2	1	2	2	1	1	2	2	2	2	1	2	1	2
544	2023/5/24 17:56:12	2	2	1	2	2	1	2	5	2	2	2	4	2	1	1	2	1	2	3	1	3	2	2	1	3	1	1	3	1	2	2	1	2	3	2	1	1	2	1	1	2	1	1	1	1	1	1	2
545	2023/5/24 17:57:14	2	2	2	3	3	2	1	3	4	2	2	2	2	3	3	2	2	2	2	1	2	1	3	2	3	2	2	1	2	2	1	2	3	1	2	1	1	2	2	2	1	2	2	1	2	2	2	2
546	2023/5/24 17:58:32	1	1	2	2	2	1	1	3	3	1	2	3	2	1	1	2	1	2	2	3	3	2	2	1	1	1	1	3	2	2	2	1	2	3	2	1	1	1	1	1	2	1	1	1	1	1	1	2
547	2023/5/24 18:00:29	1	2	2	1	3	1	2	3	3	2	2	3	2	1	1	2	1	2	3	1	3	3	3	1	3	1	1	1	1	2	2	1	1	3	2	1	1	1	1	1	2	1	1	1	1	1	1	2
548	2023/5/24 18:03:25	1	2	1	1	4	1	1	3	2	1	2	3	2	1	1	2	1	2	3	3	3	2	2	1	1	1	1	3	1	2	2	1	1	3	2	1	1	1	1	1	2	1	1	1	1	1	1	2
549	2023/5/24 18:06:21	3	1	2	1	3	1	2	3	4	1	2	4	3	1	1	2	1	2	3	3	3	2	2	1	1	1	1	3	1	2	2	2	1	4	2	1	1	1	1	1	2	1	1	1	1	2	1	2
550	2023/5/24 22:07:57	2	1	1	3	1	2	1	4	2	1	2	1	3	2	3	2	3	3	1	3	2	3	1	3	2	2	3	1	2	2	2	2	2	1	1	5	1	2	2	2	2	2	2	2	2	2	2	1
551	2023/5/24 22:09:03	2	1	2	2	2	3	1	3	1	1	2	2	2	3	2	2	2	3	3	3	2	1	3	3	2	1	2	2	1	2	2	1	3	2	2	3	1	2	2	2	2	2	2	2	1	2	1	2
552	2023/5/24 22:14:53	2	1	2	3	2	3	1	2	3	2	2	2	3	2	2	2	2	1	3	3	2	3	1	3	3	1	3	2	2	1	2	2	3	2	1	2	2	1	2	2	1	1	1	2	1	2	2	2
553	2023/5/24 22:15:57	2	2	2	3	2	1	1	3	3	2	2	2	1	2	3	1	3	1	2	3	1	2	2	3	2	2	3	1	1	2	2	2	3	1	2	4	2	2	2	2	2	1	1	2	2	2	1	1
554	2023/5/24 22:17:03	2	2	1	2	2	3	1	3	3	2	2	4	3	2	2	3	2	3	2	3	1	3	3	2	2	2	2	2	1	2	2	1	3	1	2	5	2	2	1	2	2	2	2	2	2	2	2	1
555	2023/5/24 22:21:51	3	1	2	1	4	3	1	3	1	2	2	2	5	3	2	1	3	2	3	2	3	2	3	2	3	2	3	2	2	2	2	1	2	1	2	1	2	2	2	2	2	2	2	2	1	2	1	2
556	2023/5/24 22:22:15	1	1	2	2	2	1	2	3	2	2	2	4	2	1	1	2	1	2	1	1	3	2	2	1	1	1	1	3	1	2	2	2	1	3	2	1	1	1	1	1	2	1	1	1	1	1	1	2
557	2023/5/24 22:22:54	2	1	1	1	3	2	2	3	5	2	1	3	3	2	2	3	2	3	2	2	3	2	3	2	3	1	3	2	2	2	2	1	2	4	2	5	1	2	2	2	1	2	2	2	2	2	1	1
558	2023/5/24 22:23:57	3	2	2	2	4	3	1	4	2	2	2	2	4	2	3	2	3	2	3	2	3	2	3	3	2	3	2	2	2	2	2	2	2	1	1	4	2	2	2	2	2	1	1	2	1	2	2	1
559	2023/5/24 22:25:05	2	6	2	3	1	1	1	3	3	1	2	3	2	3	3	3	2	2	2	2	2	3	2	2	2	3	3	3	2	2	1	1	3	1	2	3	1	2	1	2	1	2	2	1	1	1	2	1
560	2023/5/24 22:26:18	2	1	2	2	3	3	1	3	1	1	2	2	3	2	2	2	3	3	2	3	2	3	3	2	3	2	3	1	2	2	2	2	3	1	1	3	2	2	2	2	1	2	1	2	2	2	2	2
561	2023/5/24 22:27:22	2	2	1	3	2	2	1	3	3	2	1	2	2	3	2	1	2	1	2	1	3	2	3	2	3	2	3	2	2	2	2	2	2	1	2	2	2	1	2	1	2	2	2	2	1	2	1	2
562	2023/5/24 22:28:26	2	2	2	2	2	1	1	3	3	2	2	4	4	1	3	2	2	3	3	1	2	1	3	2	3	3	1	2	2	2	1	2	1	1	2	4	2	1	2	2	2	2	2	2	1	1	2	1
563	2023/5/24 22:29:29	2	1	1	4	2	3	1	3	4	1	1	2	4	2	3	2	2	2	3	2	1	2	3	2	3	2	2	2	2	2	2	2	2	2	2	2	2	1	2	2	2	2	2	1	2	2	2	2
564	2023/5/24 22:30:32	2	2	2	2	1	2	2	5	3	1	2	2	2	3	2	2	2	3	1	3	3	1	3	3	3	3	3	2	1	2	2	2	3	3	2	2	2	1	2	2	2	2	2	2	1	2	2	1
565	2023/5/24 22:31:34	2	2	2	2	1	3	1	3	2	1	1	3	3	2	3	2	2	3	2	3	3	3	2	2	3	1	1	3	1	2	2	1	3	2	2	1	1	2	2	2	2	2	2	1	1	2	2	1
566	2023/5/24 22:32:33	2	2	2	2	2	2	1	3	3	1	2	1	3	3	3	2	2	3	2	2	3	2	3	2	3	3	2	1	2	2	2	2	3	4	2	2	2	2	2	2	2	2	1	1	1	1	2	1
567	2023/5/24 22:33:36	2	2	2	4	2	2	1	3	4	2	2	3	3	2	2	3	2	3	3	3	3	2	2	3	2	2	2	2	2	2	2	1	2	1	2	2	2	1	1	2	2	2	2	2	2	2	2	2
568	2023/5/24 23:06:20	1	2	1	2	2	1	1	3	4	1	1	3	3	1	1	2	1	2	3	3	3	3	3	1	1	1	1	3	1	2	2	1	1	3	2	1	1	1	1	1	2	1	1	1	1	1	1	2
569	2023/5/24 23:08:26	3	1	1	1	3	1	2	5	3	2	1	4	3	1	1	2	1	2	3	1	3	2	2	1	1	1	1	2	1	2	2	2	2	4	2	1	1	1	1	2	2	1	1	1	1	2	1	2
570	2023/5/24 23:10:23	1	1	2	1	3	1	1	3	4	1	2	3	2	1	1	2	1	2	2	1	3	3	3	1	1	1	1	1	2	2	2	2	1	4	2	1	1	1	1	2	2	1	1	1	1	2	1	2
571	2023/5/24 23:12:39	1	2	1	4	2	1	2	5	2	2	2	4	2	1	1	2	1	2	3	3	3	2	2	1	1	1	1	3	2	2	2	1	1	4	2	1	1	2	1	2	2	1	1	1	1	1	1	2
572	2023/5/24 23:14:38	3	1	2	1	3	1	2	3	2	2	2	4	2	1	1	2	1	2	2	1	3	2	2	1	1	1	1	3	1	2	2	2	1	4	2	1	1	2	1	2	2	1	1	1	1	2	1	2
573	2023/5/24 23:16:44	2	1	1	4	2	1	2	5	2	1	2	4	2	1	1	2	1	2	3	1	3	1	1	3	1	1	1	2	1	2	2	1	1	4	2	1	1	1	1	2	2	1	1	1	1	1	1	2
574	2023/5/24 23:18:59	3	1	2	1	3	1	1	3	3	2	1	4	2	1	1	2	1	2	3	3	3	3	3	1	3	1	1	3	2	2	2	1	1	4	2	1	1	1	1	2	2	1	1	1	1	1	1	2
575	2023/5/24 23:21:20	1	2	1	2	2	1	2	3	3	2	2	4	2	1	1	2	1	3	3	1	2	1	1	1	1	1	1	3	1	2	2	1	1	4	2	1	1	1	1	1	2	1	1	1	1	1	1	1
576	2023/5/24 23:24:12	1	2	2	4	2	1	2	3	2	2	2	4	2	1	1	2	1	2	3	1	3	3	3	1	1	1	1	3	1	2	2	1	1	4	2	1	1	1	1	1	2	1	1	1	1	1	1	1
577	2023/5/24 23:26:18	1	1	2	4	2	1	1	3	3	1	1	4	2	1	1	2	1	2	2	1	2	1	1	1	1	1	1	3	1	2	2	2	1	4	2	1	1	1	1	2	2	1	1	1	1	1	1	2
578	2023/5/24 23:28:16	2	1	2	2	2	1	2	3	3	1	2	4	2	1	1	2	1	2	2	3	3	1	1	1	3	1	1	3	1	2	2	2	1	3	2	1	1	1	1	1	2	1	1	1	1	1	1	2
579	2023/5/24 23:30:05	2	1	2	2	2	1	1	3	3	1	1	4	2	1	1	2	1	2	2	1	2	1	1	1	1	1	1	3	1	2	2	2	2	4	2	1	1	1	1	2	2	1	1	1	2	2	1	2
580	2023/5/24 23:31:54	3	1	1	1	2	1	2	3	3	1	1	4	2	1	1	2	1	2	2	1	3	3	3	1	1	1	1	3	1	2	2	1	1	4	2	1	1	1	1	1	2	1	1	1	1	2	1	2
581	2023/5/24 23:33:57	2	1	1	4	2	1	2	3	3	1	1	4	2	1	1	2	1	2	2	1	3	1	1	1	1	1	1	3	2	2	2	1	1	3	2	1	1	1	1	1	2	1	1	1	1	1	1	2
582	2023/5/24 23:36:09	1	2	2	4	2	1	2	3	2	2	1	4	2	1	1	2	1	2	2	1	2	1	1	1	1	1	1	3	2	2	2	1	1	3	2	1	1	1	1	1	2	1	1	1	1	1	1	1
583	2023/5/24 23:38:20	1	1	2	2	2	1	1	3	3	1	1	4	2	1	1	2	1	2	2	1	3	2	2	1	1	1	1	3	2	2	2	1	2	3	2	5	1	1	1	1	2	1	1	1	1	1	1	2
584	2023/5/24 23:40:59	3	1	2	1	3	1	1	3	3	1	1	4	2	1	1	2	1	2	2	3	3	2	2	1	1	1	1	3	1	2	2	2	1	4	2	1	1	1	1	1	2	1	1	1	1	1	1	2
585	2023/5/24 23:43:04	3	1	2	1	3	1	2	3	4	1	1	4	3	1	1	2	1	2	3	1	3	3	3	1	1	1	1	2	1	2	2	1	1	4	2	1	1	1	1	2	2	1	1	1	1	2	1	2
586	2023/5/24 23:45:20	1	2	2	4	2	1	2	3	1	1	2	4	2	1	1	2	1	2	2	1	3	1	1	1	1	1	1	3	1	2	2	1	1	3	2	1	1	1	1	1	2	1	1	1	1	1	1	2
587	2023/5/25 10:15:11	3	1	2	1	3	1	2	3	2	2	2	4	2	1	1	2	1	2	3	1	3	2	2	1	1	1	1	3	1	2	2	2	1	4	2	1	1	1	1	1	2	1	1	1	1	2	1	2
588	2023/5/25 10:17:12	2	2	1	4	2	1	2	3	2	1	2	4	2	1	1	2	1	2	2	1	3	3	3	1	1	1	1	3	1	2	2	1	2	3	2	1	1	1	1	1	2	1	1	1	1	1	1	1
589	2023/5/25 10:19:51	1	2	2	2	2	1	2	3	2	1	2	4	2	1	1	2	1	2	2	1	2	1	1	1	1	1	1	3	1	2	2	1	1	3	2	1	1	1	1	1	2	1	1	1	1	1	1	1
590	2023/5/25 10:21:44	1	1	1	4	2	1	2	5	2	1	1	4	2	1	1	2	1	2	2	1	3	2	2	1	1	1	1	3	1	2	2	1	1	4	2	1	1	1	1	1	2	1	1	1	1	1	1	2
591	2023/5/25 10:23:45	3	1	1	2	2	1	2	3	2	2	2	3	2	1	1	2	1	2	2	1	3	1	1	1	1	1	1	3	2	2	2	1	1	3	2	1	1	1	1	1	2	1	1	1	1	1	1	2
592	2023/5/25 10:25:47	2	1	2	2	2	1	1	3	4	1	1	4	2	1	1	2	1	2	2	1	3	1	1	1	1	1	1	3	1	2	2	2	1	3	2	1	1	1	1	1	2	1	1	1	1	1	1	2
593	2023/5/25 10:27:39	3	1	1	1	3	1	1	3	3	1	2	4	2	1	1	2	1	2	3	3	3	2	2	1	1	1	1	3	1	2	2	2	1	3	2	5	1	1	1	1	2	1	1	1	1	2	1	2
594	2023/5/25 10:29:34	1	1	2	4	2	1	2	3	2	1	1	4	2	1	1	2	1	2	2	1	2	1	1	1	1	1	1	3	2	2	2	2	1	3	2	1	1	1	1	1	2	1	1	1	1	1	1	2
595	2023/5/25 10:31:23	2	2	1	4	2	1	1	3	3	1	2	4	2	1	1	2	1	2	2	1	3	3	3	1	1	1	1	3	1	2	2	1	1	3	2	5	1	1	1	1	2	1	1	1	1	1	1	2
596	2023/5/25 10:33:42	1	1	2	2	2	1	2	3	2	1	2	4	2	1	1	2	1	2	2	1	2	1	1	1	1	1	1	3	1	2	2	2	1	3	1	1	1	1	1	1	2	1	1	1	1	1	1	2
597	2023/5/25 10:35:16	1	2	2	4	2	1	2	3	2	1	1	4	2	1	1	2	1	2	2	1	2	3	3	1	1	1	1	3	2	2	2	2	2	3	2	5	1	1	1	1	2	1	1	1	1	2	1	2
598	2023/5/25 10:37:18	3	1	1	1	3	1	1	3	3	2	2	4	2	1	1	2	1	2	2	1	2	3	3	1	1	1	1	3	1	2	2	2	1	3	2	1	1	1	1	1	2	1	1	1	1	2	1	2
599	2023/5/25 10:39:17	1	2	1	4	2	1	2	3	2	1	2	4	2	1	1	2	1	2	2	1	3	2	2	1	1	1	1	3	1	2	2	1	1	3	2	5	1	1	1	1	2	1	1	1	1	2	1	2
600	2023/5/25 10:41:16	1	2	1	4	2	1	2	3	2	2	2	4	2	1	1	2	1	2	2	1	3	1	1	1	1	1	1	3	1	2	2	1	1	3	2	1	1	1	1	1	2	1	1	1	1	2	1	1
1	2023/4/5 8:45:42	1	2	2	2	2	2	1	3	2	2	3	2	1	1	1	3	1	1	2	3	3	1	1	1	1	1	1	3	1	2	2	1	1	2	1	1	1	1	2	2	2	2	2	1	2	1	1	2
2	2023/4/5 8:48:24	1	2	2	2	2	2	2	1	2	1	2	4	1	1	1	2	1	2	2	1	1	1	1	1	1	1	1	3	1	2	2	1	2	2	1	6	1	1	2	2	2	1	1	1	2	1	1	1
3	2023/4/5 9:07:47	1	3	2	2	2	2	1	3	3	3	3	2	2	1	1	3	1	1	3	1	1	1	2	1	1	1	1	3	2	1	2	1	1	2	1	1	1	1	1	1	1	1	1	1	1	1	1	1
4	2023/4/5 9:08:14	2	3	2	1	3	2	1	1	3	1	1	2	3	3	1	3	1	2	3	1	1	1	1	1	1	3	3	3	2	2	2	1	1	2	2	6	1	1	1	1	2	1	1	1	2	1	1	2
5	2023/4/5 9:22:00	3	2	2	2	2	1	1	3	2	2	2	1	2	1	3	3	1	2	3	1	1	1	1	1	1	1	1	1	1	2	2	1	1	3	2	1	1	1	1	2	2	1	2	1	2	1	1	2
6	2023/4/5 9:22:04	2	2	2	2	2	2	2	3	2	2	2	1	4	1	3	3	2	2	3	2	3	1	1	1	1	1	1	3	2	2	2	1	1	2	2	1	1	1	1	1	2	1	2	1	2	1	1	2
7	2023/4/5 9:37:47	1	2	2	2	2	1	1	3	3	3	1	1	3	1	1	3	2	2	3	1	1	1	1	1	1	1	1	3	1	2	2	1	1	3	2	1	1	1	1	1	2	2	2	1	2	1	2	2
8	2023/4/5 9:37:49	2	3	1	2	2	3	2	3	3	2	1	3	2	3	1	2	1	1	3	1	1	1	1	1	1	1	3	3	2	2	1	1	1	2	2	6	1	1	1	2	1	2	2	1	2	1	1	2
9	2023/4/5 9:53:07	1	2	1	2	3	2	1	3	1	1	1	3	2	3	1	3	1	1	3	1	1	1	1	1	1	1	1	2	2	2	1	1	1	2	1	1	1	1	1	2	1	1	2	1	2	1	1	2
10	2023/4/5 9:53:07	3	2	1	2	2	1	1	3	2	2	1	1	3	3	1	3	1	1	3	1	1	1	1	1	1	1	1	1	2	2	1	1	1	2	1	1	1	1	1	1	1	2	2	1	2	2	1	2
11	2023/4/5 10:04:49	3	1	1	2	2	1	2	3	1	1	1	1	2	3	1	3	1	3	3	1	1	1	1	1	1	1	3	1	2	2	1	1	2	2	2	1	1	1	1	1	1	2	2	1	2	1	1	2
12	2023/4/5 10:04:49	2	1	1	2	2	1	1	3	2	1	1	1	1	3	1	3	1	1	2	1	1	1	1	1	1	1	1	2	2	2	1	1	2	2	1	1	1	1	1	1	1	2	2	1	2	1	1	2
13	2023/4/5 10:15:15	3	2	2	2	2	1	1	3	2	1	1	4	4	1	1	3	1	1	1	1	3	1	1	1	1	1	1	2	2	1	1	1	2	2	2	6	1	1	1	2	1	1	2	1	2	1	2	2
14	2023/4/5 10:15:16	3	2	2	2	2	1	1	3	3	1	1	3	3	1	1	3	1	1	1	1	1	1	1	1	1	1	1	1	2	1	2	1	2	2	1	6	1	1	1	1	1	1	2	1	2	1	1	2
15	2023/4/5 10:25:54	3	2	2	2	2	1	2	3	1	2	1	1	1	1	1	2	1	2	2	1	3	1	1	1	1	1	1	1	2	2	1	1	2	2	1	1	1	1	1	2	1	2	1	1	2	1	2	2
16	2023/4/5 10:25:54	2	3	2	2	2	2	2	3	1	1	1	1	1	1	1	2	1	1	2	1	2	1	1	1	1	1	1	1	1	2	1	1	2	3	1	1	1	1	1	1	1	1	1	1	2	2	1	2
17	2023/4/5 10:33:35	2	1	2	1	3	2	2	2	3	1	1	4	2	3	1	3	1	1	3	1	3	1	1	1	1	3	3	1	1	2	1	1	1	4	1	4	1	2	1	1	2	2	2	1	2	1	1	2
18	2023/4/5 10:34:47	3	1	1	2	2	1	1	3	4	1	2	1	2	3	1	3	3	3	3	1	3	3	1	1	1	1	3	2	2	2	2	1	1	3	2	1	1	1	1	1	1	2	2	2	2	1	2	1
19	2023/4/5 10:34:48	1	1	1	2	2	1	2	3	1	1	1	1	4	1	1	2	1	1	2	1	3	1	1	1	1	1	1	1	1	2	1	1	2	3	1	1	1	1	1	2	2	2	2	1	2	1	1	2
20	2023/4/5 10:40:06	3	1	2	1	3	2	1	2	4	2	2	3	3	1	1	3	1	2	2	1	2	1	1	1	1	1	1	1	1	2	1	1	1	3	1	4	1	1	1	1	2	2	2	1	2	1	1	2
21	2023/4/5 10:43:59	2	1	2	1	3	1	1	3	2	2	3	1	3	2	1	2	1	3	3	1	3	1	1	1	1	1	3	1	2	1	1	1	2	3	2	1	1	1	1	1	1	2	2	1	2	2	1	2
22	2023/4/5 10:43:59	1	2	2	2	2	1	1	3	3	1	1	3	2	3	1	3	1	1	1	1	3	1	1	1	1	1	1	1	1	1	1	1	2	3	1	6	1	1	1	2	1	2	2	1	2	1	1	2
23	2023/4/5 10:46:07	1	1	2	2	2	2	1	2	4	1	1	4	4	1	1	2	1	2	3	1	2	1	1	1	1	1	1	1	1	2	1	1	1	3	1	4	1	1	1	1	1	2	1	1	2	1	1	2
24	2023/4/5 10:48:08	1	2	2	2	2	1	1	3	4	1	1	1	1	1	1	3	1	1	2	1	2	1	1	1	1	3	1	1	1	2	1	1	1	2	2	1	1	1	1	1	1	1	1	1	2	1	1	1
25	2023/4/5 10:51:29	2	2	2	2	2	2	1	2	2	1	1	4	2	1	1	2	1	2	3	1	3	1	1	1	1	1	1	1	1	2	1	1	1	3	1	4	1	1	1	1	1	2	1	1	2	1	1	2
26	2023/4/5 10:51:43	1	1	1	1	2	1	2	3	1	1	1	2	1	2	1	3	1	3	3	2	1	1	1	1	1	1	1	1	1	2	1	1	2	3	2	1	1	1	1	2	1	2	1	1	2	1	1	1
27	2023/4/5 10:51:43	2	1	1	2	2	2	1	3	1	2	1	1	2	2	1	2	1	3	3	2	1	1	1	1	1	1	1	1	2	1	1	1	2	2	2	1	1	1	1	1	1	2	2	1	2	1	1	1
28	2023/4/5 10:53:11	1	3	2	2	2	1	1	3	3	1	1	1	1	3	1	3	1	3	2	2	3	1	1	2	1	3	1	3	2	2	1	1	1	3	2	5	1	1	1	1	2	2	2	1	2	2	2	2
29	2023/4/5 10:54:13	1	2	2	2	2	1	1	3	3	1	1	1	3	1	1	2	1	1	3	3	1	1	3	1	1	1	1	1	1	2	1	1	1	2	1	1	1	1	2	1	2	2	1	1	2	2	1	2
30	2023/4/5 10:56:18	2	1	2	1	3	1	1	3	3	1	1	1	1	3	3	3	3	3	3	3	3	1	1	3	3	3	3	3	2	2	1	1	1	3	2	5	1	1	1	2	2	1	1	2	2	2	2	2
31	2023/4/5 10:56:26	3	1	2	2	2	2	1	2	3	1	1	3	1	1	1	2	1	3	3	1	3	1	1	1	1	1	3	1	2	2	1	1	1	3	1	1	1	1	1	1	2	2	2	1	2	2	1	2
32	2023/4/5 10:57:31	3	2	1	2	2	2	1	3	2	1	1	1	3	3	1	1	2	2	2	1	3	1	1	1	1	2	1	1	1	2	1	1	1	3	2	1	1	1	1	1	1	1	2	1	2	1	1	2
33	2023/4/5 10:57:31	1	2	1	2	2	1	1	3	2	1	1	1	2	2	1	1	1	2	2	1	1	1	1	1	1	1	1	2	2	2	1	1	1	3	1	1	1	1	1	1	1	1	2	1	2	1	1	2
34	2023/4/5 10:57:41	2	2	2	1	3	1	1	3	3	1	1	1	4	1	1	3	1	3	3	3	3	1	3	1	1	3	3	1	1	2	1	1	1	2	1	1	1	1	1	1	2	1	1	1	2	2	2	2
35	2023/4/5 11:02:30	1	4	2	2	2	3	1	2	3	1	1	3	1	1	1	2	1	2	3	1	3	1	1	1	1	1	1	1	1	1	1	1	1	3	1	4	1	1	1	1	2	1	1	1	2	1	1	1
36	2023/4/5 11:04:24	1	3	1	2	2	1	1	3	2	1	1	2	2	3	1	2	1	2	2	1	1	1	1	1	1	2	1	1	1	2	1	1	2	2	1	1	1	1	1	1	1	2	2	1	2	1	1	2
37	2023/4/5 11:04:25	2	2	1	1	2	2	2	3	2	1	1	1	2	1	1	1	1	1	1	1	1	1	1	1	1	1	1	1	2	2	1	1	1	3	1	1	1	1	1	1	2	2	2	1	2	1	1	2
38	2023/4/5 11:04:29	3	1	2	3	3	1	2	3	2	2	1	1	2	1	1	3	1	3	3	3	3	1	3	3	1	3	3	3	1	2	1	1	1	2	2	1	2	2	2	1	2	2	2	1	1	2	2	2
39	2023/4/5 11:08:20	2	1	2	2	2	2	1	2	3	1	1	2	1	1	1	3	1	3	3	1	3	1	1	1	1	3	3	1	2	2	1	1	1	3	1	4	1	1	1	1	2	2	1	1	2	1	1	2
40	2023/4/5 11:11:54	3	2	1	2	2	2	1	1	3	1	1	3	4	2	1	2	1	2	2	1	2	1	1	2	1	1	1	1	1	1	1	1	2	2	1	4	1	1	1	1	1	1	1	1	1	1	1	2
41	2023/4/5 11:12:06	2	1	2	2	2	5	1	1	2	2	1	1	2	1	1	1	1	1	3	3	3	1	3	1	1	3	3	1	1	2	1	1	2	2	2	1	1	1	1	1	2	1	1	1	1	2	1	2
42	2023/4/5 11:13:35	1	3	2	2	2	2	1	3	2	2	2	1	2	1	1	2	1	1	2	1	2	1	1	1	3	1	2	2	2	2	1	1	1	3	1	1	1	1	1	1	1	1	1	1	2	1	1	2
43	2023/4/5 11:13:35	2	3	2	2	2	1	1	3	2	2	2	1	2	1	1	2	1	1	2	1	2	1	1	1	1	2	1	1	2	2	1	1	2	1	1	1	1	1	1	2	1	2	1	1	2	1	1	2
44	2023/4/5 11:14:51	2	4	1	2	2	2	1	1	3	2	2	2	1	1	3	3	1	3	3	3	3	1	1	1	1	1	1	1	2	2	1	1	1	3	2	5	1	1	1	1	2	1	1	1	1	1	1	1
45	2023/4/5 11:15:55	1	2	2	2	2	2	2	2	2	1	1	4	1	1	1	3	1	3	3	1	3	1	1	1	1	1	1	1	1	2	1	1	2	3	1	5	1	1	1	1	2	2	1	1	2	2	1	2
46	2023/4/5 11:16:06	1	1	2	2	2	1	1	3	3	3	2	1	4	3	3	3	3	3	3	3	3	1	3	1	1	3	3	1	2	2	1	1	2	2	2	1	1	1	1	1	2	1	1	1	1	2	2	2
47	2023/4/5 11:19:17	3	1	1	3	3	1	1	3	4	1	1	1	2	3	1	2	1	2	3	1	1	1	1	1	1	1	1	2	2	2	2	1	1	3	2	1	2	1	1	1	1	2	2	1	1	1	2	2
48	2023/4/5 11:19:18	2	1	1	1	3	1	1	3	2	1	1	1	3	3	1	1	1	2	3	1	1	1	1	1	1	1	1	2	1	2	1	1	2	2	1	1	1	1	1	2	1	2	1	1	1	1	1	2
49	2023/4/5 11:21:31	3	1	2	3	3	2	1	2	2	1	1	4	1	1	1	3	1	3	3	1	3	1	1	1	1	1	3	1	2	2	1	1	1	3	1	4	1	1	1	1	2	2	1	1	2	2	1	2
50	2023/4/5 11:26:10	3	2	2	1	3	1	1	3	2	1	1	1	2	3	1	2	1	1	2	1	3	1	1	1	1	1	1	3	1	2	2	1	2	3	1	1	1	1	1	2	1	2	2	1	2	1	1	2
51	2023/4/5 11:26:10	1	2	2	1	3	1	1	3	2	1	1	1	2	1	1	2	1	1	2	1	3	1	1	1	1	1	3	1	1	2	1	1	2	3	1	1	1	1	1	1	1	2	2	1	2	2	1	2
52	2023/4/5 11:29:34	1	3	1	2	2	2	1	2	1	1	2	3	2	1	1	2	1	3	3	1	3	1	1	1	1	1	1	1	1	1	1	1	1	3	1	4	1	1	1	1	2	1	1	1	2	1	1	2
53	2023/4/5 11:33:04	1	3	1	2	2	2	2	2	2	2	1	3	2	1	1	1	1	3	3	1	3	1	1	1	1	1	1	1	1	1	1	1	1	3	1	4	1	1	1	1	1	1	1	1	2	1	1	1
54	2023/4/5 11:33:46	1	2	2	1	1	2	1	3	2	2	2	1	3	3	1	1	1	3	3	1	3	1	1	1	1	1	2	1	2	2	1	1	1	4	1	2	1	1	1	1	1	1	1	1	2	1	1	2
55	2023/4/5 11:33:47	1	2	2	1	3	1	1	3	2	2	2	1	1	3	1	2	1	3	3	1	3	1	1	1	1	1	3	1	2	2	1	1	1	3	1	1	1	1	1	1	1	2	2	1	2	1	1	2
56	2023/4/5 11:46:47	3	1	2	2	3	1	2	3	2	1	1	1	2	3	1	2	1	2	3	1	3	1	1	1	1	1	1	1	2	2	2	1	1	3	1	1	1	1	1	1	1	2	1	1	2	2	1	2
57	2023/4/5 11:46:47	1	2	2	2	2	1	2	3	2	2	2	1	2	2	2	2	1	2	2	3	2	2	2	1	1	1	1	1	2	2	2	1	1	4	1	1	1	1	1	1	1	1	1	1	2	1	1	1
58	2023/4/5 11:55:22	2	2	2	2	2	2	1	3	2	1	1	1	1	1	1	2	1	3	3	1	3	1	1	1	1	1	1	1	2	2	2	1	1	1	1	1	1	1	1	2	1	2	2	1	2	1	1	2
59	2023/4/5 11:55:22	2	2	2	2	2	1	1	3	3	1	1	1	2	2	1	3	1	2	3	1	3	1	1	1	1	1	3	1	2	2	1	1	1	1	2	1	1	1	1	1	1	2	2	1	2	2	1	2
60	2023/4/7 8:35:35	2	2	2	2	2	1	2	3	3	1	1	3	3	3	1	2	3	2	3	1	1	1	1	1	1	1	1	2	2	2	2	1	1	3	1	1	1	1	1	1	1	1	2	1	2	1	1	2
61	2023/4/7 8:35:35	1	3	2	2	2	2	2	3	1	1	1	3	4	3	1	2	3	2	3	1	1	1	1	2	1	1	1	2	2	2	2	1	1	3	2	4	1	2	2	1	1	2	2	1	2	1	1	2
62	2023/4/7 8:54:54	1	2	2	1	2	2	1	3	2	2	2	1	3	1	1	2	1	3	2	1	1	1	1	1	1	1	1	1	1	2	1	1	1	3	1	1	1	1	1	1	1	1	1	1	2	1	1	2
63	2023/4/7 8:54:54	1	2	2	2	2	2	2	3	3	2	2	1	4	1	1	2	1	1	2	1	1	1	1	1	1	1	1	1	1	2	1	1	1	3	1	6	1	1	1	1	1	1	1	1	2	1	1	2
64	2023/4/7 8:54:55	2	2	1	1	3	1	2	4	3	2	2	1	3	1	1	2	1	1	2	1	1	1	1	1	1	1	1	1	1	2	1	1	1	3	1	1	1	1	1	1	1	2	1	1	1	1	2	2
65	2023/4/7 9:15:31	2	3	2	2	2	2	2	3	3	3	1	1	1	1	1	3	1	2	2	1	3	1	1	1	1	1	1	1	1	2	1	1	1	3	1	6	1	1	1	1	1	1	1	1	2	1	1	1
66	2023/4/7 9:15:31	1	2	2	2	2	5	2	3	2	1	2	1	4	1	1	3	1	2	2	1	3	1	1	1	1	1	2	1	2	2	1	1	1	3	2	1	1	1	1	1	1	1	1	1	2	1	1	2
67	2023/4/7 9:15:32	1	2	2	2	2	1	1	3	4	2	1	1	4	1	1	2	1	1	2	1	2	1	1	1	1	1	2	1	2	2	1	1	1	3	2	1	1	1	1	1	1	2	2	1	2	1	1	2
68	2023/4/7 9:33:37	1	3	2	4	2	3	2	3	3	3	2	1	2	1	1	2	1	2	2	1	1	1	1	1	1	1	1	1	1	2	1	1	1	3	1	1	1	1	1	1	1	1	1	1	2	2	1	1
69	2023/4/7 9:33:38	2	3	2	2	2	3	1	3	3	1	2	1	3	1	1	2	1	2	2	1	1	1	1	1	1	1	1	1	1	2	1	1	1	3	1	4	1	1	1	1	1	2	2	1	2	1	1	2
70	2023/4/7 9:36:41	1	2	2	2	2	2	1	3	3	1	1	1	4	1	1	2	1	2	2	1	1	1	1	1	1	1	1	1	2	2	1	1	1	3	1	4	1	1	1	1	1	1	2	1	2	1	1	2
71	2023/4/7 9:57:18	1	1	2	2	2	1	1	3	4	1	1	1	4	3	1	2	1	1	2	1	3	1	1	1	3	1	1	1	2	2	1	1	1	3	1	6	1	1	1	1	1	1	2	1	2	1	1	2
72	2023/4/7 9:57:19	1	2	2	2	2	1	1	3	4	3	2	3	3	1	1	2	1	2	2	1	3	1	1	1	1	2	1	1	2	2	1	1	1	3	1	6	2	1	1	1	1	2	2	1	2	1	1	2
73	2023/4/7 9:58:53	1	3	2	2	2	1	1	3	3	1	1	1	4	1	1	2	1	2	3	1	2	1	1	1	1	1	1	1	2	2	1	1	1	3	2	6	1	1	1	1	1	1	1	1	2	1	2	2
74	2023/4/7 10:12:33	3	2	2	2	2	1	2	3	2	1	2	2	3	2	1	2	1	2	1	1	3	1	1	1	1	1	1	3	2	2	1	1	1	3	1	6	1	1	1	1	1	2	2	1	2	1	1	1
75	2023/4/7 10:12:34	3	2	2	4	2	2	1	3	2	1	1	1	2	1	1	2	1	2	2	3	1	1	1	1	1	1	1	1	2	2	1	1	1	3	2	6	1	1	1	1	1	2	2	1	1	1	1	2
76	2023/4/7 10:12:34	2	2	2	2	2	1	1	3	3	1	1	1	2	2	1	3	1	2	1	1	2	1	1	1	1	1	1	1	2	2	1	1	1	3	2	5	1	1	1	1	1	2	2	1	2	1	1	2
77	2023/4/7 10:21:16	2	1	2	2	2	1	1	3	4	1	2	1	2	1	1	2	1	3	3	1	1	1	1	1	1	1	1	1	2	2	2	1	2	2	2	1	1	1	1	1	1	1	2	1	2	1	1	2
78	2023/4/7 10:21:17	2	1	2	1	2	1	1	3	3	1	1	1	3	1	1	2	1	2	2	1	2	1	1	1	1	1	1	1	2	2	1	1	1	3	2	1	1	1	1	1	2	1	2	2	2	1	1	2
79	2023/4/7 10:21:18	2	1	2	2	2	2	1	3	3	1	1	1	4	3	1	3	1	1	2	1	1	1	1	1	1	1	3	1	2	2	1	1	1	3	1	1	1	1	1	1	1	2	2	1	2	1	2	2
80	2023/4/7 10:34:16	3	2	2	2	2	1	1	3	2	1	2	3	3	1	1	2	1	2	3	1	1	1	1	1	1	1	1	1	2	2	2	1	1	3	2	5	1	1	1	1	1	2	2	2	2	1	1	2
81	2023/4/7 10:34:16	1	1	2	2	2	1	2	3	2	1	1	1	2	1	1	2	1	3	3	1	1	1	1	1	1	1	1	1	2	2	2	1	1	3	1	1	1	1	1	1	2	2	2	1	2	1	1	2
82	2023/4/7 10:34:16	1	1	2	1	3	2	1	3	2	1	1	1	2	1	1	2	1	2	2	1	1	1	1	1	1	1	1	1	2	1	1	1	1	2	1	6	1	1	1	1	1	2	2	1	2	2	1	1
83	2023/4/7 10:41:33	2	1	2	2	2	1	2	3	3	2	2	1	4	1	1	3	1	2	2	1	2	2	3	1	1	1	1	1	2	2	1	1	1	2	1	5	1	1	2	1	2	2	2	1	2	1	1	2
84	2023/4/7 10:44:19	1	2	2	2	2	3	2	2	2	2	2	1	3	1	1	3	3	3	3	3	3	1	3	1	1	3	3	3	1	2	1	1	1	4	2	1	2	1	2	1	2	2	2	1	2	2	2	2
85	2023/4/7 10:45:54	1	1	2	2	2	1	1	3	2	1	1	1	4	2	2	3	1	3	2	1	2	1	1	1	1	1	1	2	2	2	1	1	1	3	2	1	1	1	1	1	1	2	2	1	2	2	2	2
86	2023/4/7 10:45:55	1	1	2	2	2	1	1	3	2	1	1	1	3	2	2	2	1	2	2	1	3	1	1	1	1	1	1	1	2	2	2	1	1	2	2	1	1	1	1	1	1	2	2	1	2	1	2	2
87	2023/4/7 10:50:10	1	2	2	2	2	3	1	2	3	2	1	2	2	3	1	3	1	1	3	3	3	1	2	1	1	1	1	1	1	2	1	1	2	2	1	5	1	1	1	1	1	1	1	1	2	2	1	2
88	2023/4/7 10:51:11	1	1	2	4	2	2	2	3	3	1	1	1	4	3	1	3	3	3	3	3	3	3	3	1	1	3	3	3	2	2	2	1	1	3	2	1	2	1	2	2	2	2	2	1	2	2	2	2
89	2023/4/7 10:55:13	1	1	2	2	2	2	1	3	3	1	1	3	4	1	1	3	1	2	2	1	1	1	1	1	1	3	1	1	2	2	2	1	1	3	1	4	1	1	1	1	1	2	2	1	2	2	2	2
90	2023/4/7 10:55:13	1	3	2	3	2	1	1	3	2	1	1	3	1	1	1	1	1	1	3	1	3	1	1	1	1	1	1	1	2	2	1	2	3	2	1	6	1	1	1	1	2	1	1	1	2	1	1	2
91	2023/4/7 10:58:02	2	3	2	2	2	3	2	3	2	1	1	3	3	3	1	3	3	3	3	3	3	1	2	1	1	3	3	1	1	2	1	1	2	3	1	1	1	1	1	1	2	2	2	1	2	2	1	1
92	2023/4/7 11:03:38	2	2	2	3	3	3	2	3	3	2	2	4	3	1	2	2	1	1	2	1	2	1	1	1	1	2	1	2	1	2	1	1	3	1	2	5	1	1	1	2	2	2	2	1	2	1	2	2
93	2023/4/7 11:06:13	1	3	2	2	2	2	1	3	2	2	2	1	1	1	1	2	1	1	2	1	1	1	1	1	1	1	1	3	2	2	1	1	2	2	1	1	1	1	1	1	1	1	1	1	2	1	1	2
94	2023/4/7 11:06:14	1	1	2	2	2	2	1	3	2	1	1	1	1	1	1	2	1	1	2	1	1	1	1	1	1	1	1	1	2	2	1	1	1	3	1	1	1	1	1	1	1	2	2	1	2	1	1	2
95	2023/4/7 11:06:14	1	1	2	2	2	2	1	3	2	1	3	1	2	1	1	2	1	3	2	3	1	1	1	1	1	1	1	1	2	2	1	1	3	3	1	5	1	1	1	1	1	1	1	1	2	1	1	2
96	2023/4/7 11:07:46	2	3	2	4	2	5	1	2	3	3	3	4	2	1	1	3	1	1	3	3	3	1	2	1	1	2	3	3	2	2	1	1	2	3	1	1	1	1	1	1	2	2	2	1	2	2	1	2
97	2023/4/7 11:11:00	2	2	2	2	2	2	2	3	3	1	1	1	4	3	3	3	3	3	3	3	3	1	3	3	3	3	3	3	2	2	1	1	3	1	2	1	2	1	1	1	2	2	2	1	2	2	1	2
98	2023/4/7 11:17:35	1	3	2	2	2	1	2	3	2	2	1	1	4	1	1	2	1	2	2	1	1	1	1	1	1	1	1	1	1	2	1	1	3	2	2	4	1	1	1	1	1	1	1	1	1	1	1	2
99	2023/4/7 11:17:35	2	2	2	2	2	2	1	3	4	1	1	1	3	1	1	2	1	2	2	2	1	1	1	1	1	1	1	1	1	2	1	1	3	3	2	5	1	1	1	1	1	2	1	1	1	1	1	2
100	2023/4/18 8:30:29	1	1	1	2	2	1	1	3	2	1	1	1	4	1	3	1	1	3	2	1	1	1	1	1	1	1	2	1	2	2	1	1	2	1	2	4	1	1	1	1	2	2	2	1	2	1	1	2
101	2023/4/18 8:30:31	1	2	1	2	2	2	1	3	2	1	1	1	3	1	1	1	1	2	2	1	1	1	1	1	1	1	2	1	2	2	1	1	2	1	2	5	1	1	1	1	2	2	2	1	1	1	1	1
102	2023/4/18 8:30:32	3	1	1	2	2	1	2	3	3	2	2	1	1	1	1	1	1	1	2	1	1	1	1	1	1	1	2	1	2	2	1	1	2	1	2	5	1	1	1	1	2	2	2	1	2	1	1	2
103	2023/4/18 8:48:06	3	1	2	2	2	1	1	3	3	1	2	1	3	1	1	2	2	2	3	1	1	2	1	1	1	1	3	1	2	2	1	1	2	1	2	1	1	1	1	1	2	2	2	1	2	1	1	2
104	2023/4/18 8:48:06	3	2	2	2	2	3	1	3	3	1	2	1	4	2	1	2	1	3	3	1	2	1	1	1	1	1	1	1	2	2	1	1	2	1	2	1	1	1	1	1	2	2	2	1	1	1	1	2
105	2023/4/18 8:48:07	3	1	2	2	2	1	2	3	3	1	1	1	4	2	1	2	1	3	3	1	2	1	1	1	1	1	1	1	2	2	1	1	2	1	2	1	1	1	1	1	2	2	2	1	2	1	1	2
106	2023/4/18 8:58:46	1	2	2	2	2	1	1	3	3	2	1	1	4	2	1	2	1	2	2	3	2	1	1	1	1	2	1	1	2	1	1	1	2	4	2	1	1	1	1	1	2	2	2	1	2	1	2	2
107	2023/4/18 8:58:47	2	2	2	2	2	2	1	3	3	2	1	1	1	1	1	2	1	2	2	3	2	1	1	1	1	3	1	1	2	2	1	1	3	4	2	1	1	1	1	1	2	2	2	1	2	2	1	2
108	2023/4/18 9:08:33	1	2	2	1	1	1	1	3	4	1	1	1	4	1	1	1	1	1	3	3	2	3	1	1	1	2	3	1	2	2	1	1	1	4	2	5	1	1	1	1	2	2	2	1	2	2	2	2
109	2023/4/18 9:08:36	2	1	2	2	2	2	1	3	3	1	1	1	4	2	1	3	1	1	3	3	3	1	1	1	3	2	3	1	2	2	1	1	2	3	2	5	1	1	1	1	2	2	2	1	2	2	1	2
110	2023/4/18 9:16:23	2	2	2	2	2	2	2	3	5	2	2	1	2	3	1	2	1	3	3	3	3	1	1	1	3	1	3	1	2	2	1	1	1	3	2	5	1	1	1	1	2	2	2	1	2	2	1	2
111	2023/4/18 9:16:23	3	1	2	2	2	1	2	3	4	1	1	1	3	3	1	3	1	3	3	3	3	1	1	1	1	1	3	1	2	2	1	1	1	4	2	1	1	1	1	1	2	2	2	1	2	2	1	2
112	2023/4/18 9:25:08	1	1	2	2	2	1	1	3	4	1	1	1	4	1	1	1	2	3	3	3	3	1	1	1	1	1	3	1	2	2	1	1	1	3	2	1	1	1	1	1	2	2	2	1	2	2	1	2
113	2023/4/18 9:25:08	1	1	2	2	2	2	1	3	4	1	1	1	4	1	1	1	2	3	3	3	3	1	1	1	1	1	3	1	2	2	1	1	1	3	2	1	1	1	1	1	2	2	2	1	2	2	1	2
114	2023/4/18 9:37:01	2	1	2	2	2	1	2	3	3	1	1	1	3	1	1	3	3	3	3	3	3	1	2	1	3	3	2	1	2	2	1	1	1	4	2	1	1	1	1	1	2	2	2	2	2	2	2	2
115	2023/4/18 9:37:04	3	1	2	2	2	1	2	3	3	1	1	1	3	3	1	3	3	3	3	3	3	1	1	1	3	3	2	1	2	2	1	1	1	4	2	1	1	1	1	1	2	2	2	2	2	2	2	2
116	2023/4/18 9:37:05	3	1	2	2	2	1	1	3	3	1	1	1	3	3	3	3	3	3	3	3	3	1	1	1	3	1	1	1	2	2	1	1	2	3	2	1	1	1	1	1	1	2	2	2	2	2	1	2
117	2023/4/18 9:50:10	1	1	2	2	2	1	1	3	4	1	1	1	2	3	2	2	3	3	3	1	2	1	1	1	3	3	3	1	2	2	1	1	1	4	2	1	1	1	1	1	2	2	2	1	2	2	2	2
118	2023/4/18 9:50:11	1	1	2	2	2	2	1	3	2	2	1	1	1	3	2	2	3	3	3	1	2	1	1	1	3	3	3	1	2	2	1	1	1	4	2	1	1	1	1	1	2	2	2	1	2	2	2	2
119	2023/4/18 9:50:11	1	1	2	1	2	1	1	3	4	2	1	1	1	3	1	3	3	3	3	1	2	1	1	1	3	3	1	1	2	2	1	1	1	4	2	1	1	1	1	1	2	2	2	1	2	2	1	2
120	2023/4/18 10:07:25	2	2	2	2	2	1	2	3	4	1	1	1	4	1	1	2	1	1	3	1	2	1	1	1	1	1	1	1	1	1	1	1	2	2	2	5	1	1	1	1	1	2	2	1	2	2	1	2
121	2023/4/18 10:07:30	2	2	2	2	2	1	2	3	2	2	2	1	2	2	1	2	1	1	3	1	2	1	1	1	1	1	1	1	2	1	1	1	1	3	2	1	1	1	1	1	1	2	2	1	2	2	1	2
122	2023/4/18 10:07:31	3	3	2	2	2	5	2	3	3	2	1	1	4	1	1	2	1	1	1	1	2	1	1	1	1	1	1	1	2	1	1	1	2	1	1	5	1	1	1	1	1	2	2	1	2	1	1	1
123	2023/4/18 10:22:28	1	1	2	1	1	5	2	3	3	2	2	1	1	1	1	2	1	1	2	1	2	1	1	1	1	1	1	1	2	2	1	1	3	1	2	5	1	1	1	1	2	2	2	1	2	2	1	2
124	2023/4/18 10:22:30	1	1	2	2	2	5	1	3	3	1	1	1	3	1	1	2	1	1	2	1	2	1	1	1	1	1	1	1	2	2	1	1	3	1	1	5	1	1	1	1	2	2	2	1	2	1	1	2
125	2023/4/18 10:22:32	2	1	2	2	2	5	1	3	3	1	1	1	2	1	1	2	1	1	3	1	2	1	1	1	1	1	1	1	2	2	1	1	3	1	2	5	1	1	1	1	2	2	2	1	2	2	1	2
126	2023/4/18 10:39:52	3	1	2	2	2	1	2	3	3	1	1	1	3	1	1	3	3	3	3	3	3	1	1	1	1	3	3	1	2	2	1	1	1	4	2	1	1	1	1	1	2	2	2	1	2	2	1	2
127	2023/4/18 10:39:55	3	1	2	2	2	1	1	3	4	2	2	1	1	3	1	3	3	3	3	1	2	1	1	1	3	3	2	1	2	2	1	1	2	3	2	1	1	1	1	1	2	2	2	1	2	2	1	2
128	2023/4/18 10:39:55	3	1	2	2	2	2	2	3	3	1	1	1	3	3	1	3	3	3	3	1	3	1	1	1	1	3	3	1	2	2	1	1	1	3	2	5	1	1	1	1	2	2	2	1	2	2	1	2
129	2023/4/18 10:55:22	2	3	2	2	2	1	1	3	3	1	1	1	1	2	2	2	2	3	3	3	3	1	1	1	3	3	3	1	2	2	1	1	2	2	2	1	1	1	1	1	2	2	2	1	2	2	1	2
130	2023/4/18 10:56:22	2	1	2	2	2	2	2	3	3	1	1	1	3	2	2	3	3	3	3	3	3	1	1	1	1	3	3	1	2	2	1	1	1	3	2	1	1	1	1	1	2	2	2	1	2	2	1	2
131	2023/4/18 10:56:23	2	2	2	2	2	1	2	3	3	1	1	1	2	1	2	3	3	3	3	3	3	1	1	2	3	1	3	1	2	2	1	1	2	2	2	5	1	1	1	1	2	2	2	1	2	1	1	2
132	2023/4/18 11:09:59	2	1	2	2	2	1	2	3	3	1	1	1	3	1	1	3	3	2	3	1	2	1	1	1	1	1	3	1	2	2	1	1	1	3	2	5	1	1	1	1	2	2	2	1	2	2	1	2
133	2023/4/18 11:10:06	2	2	2	2	2	5	2	3	4	1	1	1	1	2	1	2	2	2	2	1	2	1	1	1	3	1	1	1	2	2	1	1	2	2	1	4	1	1	1	1	2	1	1	1	2	1	1	2
134	2023/4/18 11:10:42	2	1	2	2	2	2	2	3	3	1	1	1	2	2	1	2	2	2	2	1	2	1	1	1	3	1	3	1	2	2	1	1	1	3	2	1	1	1	1	1	2	2	2	1	2	2	1	2
135	2023/4/18 11:23:11	3	2	2	2	2	1	1	3	1	2	2	1	1	1	1	1	1	1	3	1	2	1	1	1	1	1	1	1	2	1	1	2	2	3	2	1	1	1	1	1	2	1	2	1	2	2	1	2
136	2023/4/18 11:23:31	2	2	2	2	2	1	1	3	2	1	1	1	4	2	1	2	1	1	3	1	2	1	1	1	1	1	1	1	1	2	1	1	1	3	2	1	1	1	1	1	2	2	2	1	2	2	1	2
137	2023/4/18 11:23:39	1	2	2	2	2	1	1	3	3	1	1	1	3	1	1	1	1	1	3	3	2	1	1	1	1	1	1	1	2	1	1	1	1	4	2	1	1	1	1	1	2	1	2	1	2	2	1	2
138	2023/4/18 11:31:58	3	3	1	2	2	2	1	3	2	1	1	4	3	1	1	2	1	1	2	1	1	1	1	1	1	1	1	1	1	2	1	1	3	2	1	1	1	1	1	1	1	1	1	1	2	1	1	2
139	2023/4/18 11:31:59	2	2	1	2	2	1	1	3	3	1	1	4	3	1	1	1	1	1	3	1	3	1	1	1	1	1	1	1	2	2	1	1	2	2	2	1	1	1	1	1	1	2	2	1	2	1	1	2
140	2023/4/18 11:35:34	2	1	2	2	2	1	1	3	3	1	1	1	2	3	1	1	1	1	3	1	3	1	1	1	1	1	1	1	2	2	1	1	2	3	2	1	1	1	1	1	2	2	2	2	2	1	1	2
141	2023/4/18 11:36:09	2	2	2	4	2	1	1	3	4	1	1	1	4	3	1	1	1	1	1	1	2	1	1	1	1	1	2	1	2	2	1	1	1	3	2	1	1	1	1	1	2	2	2	2	2	2	1	2
142	2023/4/18 11:36:53	2	1	2	2	2	1	2	3	3	1	1	1	3	1	1	1	1	2	2	1	2	1	1	1	1	1	1	1	2	2	1	1	2	2	2	1	1	1	1	1	2	2	2	1	2	2	1	2
143	2023/4/19 8:29:35	1	2	2	4	1	1	2	3	2	1	2	1	4	1	1	2	1	2	3	1	2	1	1	2	3	3	1	1	2	2	1	1	1	3	2	1	1	1	1	1	2	2	1	1	2	2	1	2
144	2023/4/19 8:29:37	1	1	2	4	2	2	2	3	2	2	1	1	1	1	1	2	1	2	2	1	2	1	1	1	1	1	1	1	2	2	1	1	1	3	2	1	1	1	1	1	2	2	2	1	2	2	1	2
145	2023/4/19 8:29:39	2	2	2	2	2	1	2	3	3	2	1	1	3	1	1	2	1	2	3	1	2	1	1	1	1	1	1	1	2	2	1	1	1	3	2	1	1	1	1	1	2	2	2	1	2	2	1	2
146	2023/4/19 8:42:19	1	1	2	2	2	1	2	3	2	1	1	1	3	2	1	2	1	1	1	1	1	2	1	1	1	1	1	1	2	2	1	1	2	2	2	5	1	1	1	1	2	2	2	1	2	2	1	2
147	2023/4/19 8:42:22	1	2	2	4	2	2	1	3	2	2	3	1	1	1	1	2	1	1	1	1	2	1	1	1	1	1	1	1	2	2	1	1	1	3	2	5	1	1	1	1	2	2	2	1	2	1	1	2
148	2023/4/19 8:42:26	2	2	2	2	2	1	2	3	4	2	1	1	1	1	1	2	1	1	1	1	2	1	1	1	1	1	1	1	1	2	1	1	2	2	2	5	1	1	1	1	2	2	2	1	2	1	1	2
149	2023/4/19 8:55:36	2	2	2	1	2	1	1	3	3	2	1	4	4	2	3	2	2	3	3	3	2	1	1	2	2	2	3	1	2	2	1	1	1	3	2	1	1	1	1	1	1	2	2	1	2	2	1	2
150	2023/4/19 8:55:38	1	2	2	2	2	1	2	3	3	1	1	1	3	1	2	3	1	3	3	3	2	1	1	1	2	1	3	1	2	2	1	1	1	3	2	1	1	1	1	1	1	2	2	1	2	2	2	2
151	2023/4/19 8:55:42	2	2	2	2	2	1	2	3	3	3	2	1	2	2	3	3	3	3	3	3	2	1	1	2	2	2	3	1	2	2	1	1	1	3	2	1	1	1	1	1	1	2	2	1	2	2	2	2
152	2023/4/19 9:06:51	1	1	2	2	2	1	2	3	3	1	1	1	2	1	1	1	1	1	1	1	2	1	1	1	1	1	3	1	2	2	1	1	1	3	2	1	1	1	1	1	2	2	2	1	2	2	1	2
153	2023/4/19 9:06:57	1	1	2	2	2	1	2	3	2	1	1	1	3	1	1	1	1	1	1	1	2	1	1	1	1	3	3	1	2	2	1	1	1	3	2	1	1	1	1	1	2	2	2	1	2	2	1	2
154	2023/4/19 9:07:03	1	2	2	2	2	2	2	3	3	1	1	1	3	1	1	1	1	1	1	1	2	1	1	1	1	1	1	1	2	1	1	1	2	2	1	5	1	1	1	1	2	2	2	1	2	1	1	2
155	2023/4/19 9:25:00	2	1	2	4	2	3	1	3	1	1	1	4	2	2	2	2	2	2	2	3	3	1	1	1	1	1	1	1	2	2	1	1	2	2	1	5	1	1	1	1	2	2	2	1	2	1	1	2
156	2023/4/19 9:25:15	1	1	2	1	3	1	1	3	1	1	1	4	1	2	2	2	1	2	2	3	3	1	1	1	1	1	1	1	2	2	1	1	2	2	1	5	1	1	1	1	2	2	2	1	2	1	1	2
157	2023/4/19 9:25:32	2	3	2	4	2	2	1	3	3	1	1	4	1	2	2	2	2	2	2	3	3	1	1	1	1	1	1	1	2	1	1	1	2	2	2	5	1	1	1	1	2	2	2	1	2	2	1	2
158	2023/4/19 9:25:44	1	2	2	2	2	2	2	3	1	1	1	2	1	2	1	2	2	2	2	3	3	1	1	1	1	1	1	1	2	2	1	1	2	2	1	1	1	1	1	1	2	2	2	1	2	1	2	2
159	2023/4/19 9:43:26	1	1	2	2	2	1	2	3	3	2	1	4	2	1	1	3	1	3	2	1	2	1	1	1	1	2	3	1	2	1	1	1	1	3	1	5	1	1	1	1	2	2	2	1	2	1	1	2
160	2023/4/19 9:43:41	2	1	2	2	2	2	1	3	2	1	1	1	3	1	1	2	1	2	2	1	2	1	1	1	1	1	1	1	2	2	1	1	2	3	2	1	1	1	1	1	2	2	2	1	2	2	1	2
161	2023/4/19 9:43:42	2	1	2	2	2	2	1	3	2	1	1	1	2	3	1	3	2	3	2	1	2	1	1	1	1	2	1	1	2	2	1	1	1	3	2	1	1	1	1	1	2	2	2	1	2	2	1	2
162	2023/4/19 9:43:43	1	1	2	2	2	2	2	3	3	1	1	4	3	2	1	2	1	3	2	2	2	1	1	1	1	1	1	1	2	2	1	1	2	2	2	1	1	1	1	1	2	2	2	1	2	2	1	2
163	2023/4/19 9:59:38	1	1	2	2	2	2	2	3	2	1	1	1	2	2	2	2	2	2	3	1	2	1	1	1	1	2	1	1	2	2	1	1	1	4	2	1	1	1	1	1	2	2	2	1	2	2	1	2
164	2023/4/19 9:59:43	2	1	2	2	2	1	2	3	2	1	1	4	2	2	2	2	2	2	2	1	2	1	1	1	1	1	1	1	2	2	1	1	1	4	2	1	1	1	1	1	2	2	2	1	2	1	1	2
165	2023/4/19 9:59:55	3	1	2	1	2	1	2	3	2	1	1	1	2	2	2	2	2	2	2	1	2	1	1	1	2	1	1	1	2	1	1	1	1	3	1	1	1	1	1	1	2	2	2	1	2	2	1	2
166	2023/4/19 10:00:02	3	2	2	1	1	3	2	3	2	2	1	1	1	2	1	2	2	2	2	1	2	1	1	1	1	1	1	1	2	2	1	1	1	3	2	1	1	1	1	1	2	2	2	1	2	2	1	2
167	2023/4/19 10:07:54	3	1	2	2	2	1	2	3	2	1	1	2	2	1	1	3	1	1	1	1	1	1	1	1	1	1	1	3	2	2	2	1	2	3	2	1	1	1	1	1	1	2	2	1	2	1	1	2
168	2023/4/19 10:07:54	3	1	2	2	2	1	2	3	3	1	1	1	3	1	1	1	1	3	2	1	1	1	1	1	1	1	1	1	2	2	1	1	1	2	1	1	1	1	1	1	1	2	2	1	2	1	1	2
169	2023/4/19 10:10:06	3	1	2	2	2	1	1	3	2	1	1	1	4	3	3	3	3	3	3	3	3	1	1	1	3	3	3	1	2	2	1	1	1	3	2	1	1	1	1	1	2	2	2	1	2	2	2	2
170	2023/4/19 10:10:08	3	1	2	2	2	1	1	3	3	1	1	1	3	3	3	3	3	3	3	3	3	1	1	1	3	3	3	1	2	2	1	1	1	3	2	1	1	1	1	1	2	2	2	1	2	2	1	2
171	2023/4/19 10:16:48	3	1	2	2	2	1	1	3	3	1	1	1	3	3	3	3	3	3	3	3	3	1	1	1	1	1	3	1	2	2	1	1	1	3	1	1	1	1	1	1	2	2	2	1	2	2	2	2
172	2023/4/19 10:16:51	3	1	2	2	2	1	1	3	3	1	1	1	4	3	3	3	3	3	3	3	3	1	1	1	1	1	3	1	2	2	1	1	1	3	1	1	1	1	1	1	2	2	2	1	2	2	1	2
173	2023/4/19 10:18:16	2	3	2	4	2	2	2	3	1	1	1	2	1	3	1	2	1	2	2	1	2	1	1	1	1	1	1	1	1	2	1	1	1	3	1	4	1	1	1	1	1	2	2	1	2	1	1	1
174	2023/4/19 10:18:16	1	3	2	2	2	2	2	3	3	2	2	3	2	1	1	3	1	2	2	1	3	1	1	1	1	1	1	1	1	2	1	1	2	3	1	1	1	1	1	1	1	2	2	1	2	1	1	2
175	2023/4/19 10:20:39	2	2	2	2	2	1	2	2	3	1	1	2	3	1	1	3	3	3	3	1	3	1	3	1	3	3	3	1	1	2	1	1	1	3	2	1	1	1	1	1	2	2	2	1	2	2	1	2
176	2023/4/19 10:23:08	1	3	1	4	2	2	2	2	3	1	2	1	3	1	1	1	1	3	2	1	2	1	1	1	1	1	1	1	2	2	2	1	1	4	2	1	2	1	1	1	2	2	2	1	2	2	2	2
177	2023/4/19 10:23:57	1	1	2	1	3	1	2	3	2	1	1	3	2	1	1	1	3	1	1	1	1	1	1	1	1	1	1	3	1	2	1	1	1	3	2	1	1	1	1	1	2	2	2	1	2	1	1	1
178	2023/4/19 10:23:57	1	1	2	2	2	2	2	3	2	1	1	4	2	1	1	3	1	3	3	1	1	1	1	1	1	1	1	1	2	2	1	1	1	2	1	1	1	1	1	1	2	2	2	1	2	1	1	1
179	2023/4/19 10:24:23	3	1	2	1	3	1	2	3	4	2	1	1	3	3	3	3	3	3	3	3	3	3	1	2	3	2	3	1	2	2	1	1	1	4	2	1	1	2	1	1	2	2	2	1	2	2	2	2
180	2023/4/19 10:24:24	3	1	2	2	2	1	2	3	3	1	1	1	2	3	3	3	3	3	3	3	3	3	1	1	1	2	3	1	2	2	1	1	1	3	2	1	1	1	1	1	2	2	2	1	2	1	1	2
181	2023/4/19 10:29:41	2	2	2	2	2	2	2	3	2	2	2	3	2	1	1	1	1	1	2	1	1	1	1	1	1	1	1	1	2	2	1	1	1	3	1	1	1	1	1	1	1	2	2	1	2	1	1	2
182	2023/4/19 10:29:43	2	2	2	2	2	2	1	3	3	2	1	2	4	1	1	1	1	1	1	1	3	1	1	1	1	1	2	3	2	2	1	1	3	2	2	1	1	1	1	2	1	1	2	1	2	1	1	2
183	2023/4/19 10:30:34	3	1	2	1	3	1	2	3	3	1	1	1	3	1	1	1	1	1	1	1	2	1	1	1	1	1	1	1	2	2	1	1	1	3	2	1	1	2	2	1	2	2	2	2	2	2	1	2
184	2023/4/19 10:35:06	2	1	2	2	2	1	1	3	3	2	3	3	3	1	1	2	1	2	1	1	3	1	1	1	1	1	1	1	2	2	1	1	1	3	1	1	1	1	1	1	1	2	2	1	2	1	1	2
185	2023/4/19 10:35:07	3	1	2	2	2	2	1	3	3	1	1	3	2	1	1	2	1	2	3	1	2	1	1	1	1	1	1	2	2	1	1	1	3	3	1	1	1	1	1	1	1	2	2	1	2	1	1	2
186	2023/4/19 10:39:56	3	3	2	3	3	2	2	2	3	1	1	3	2	1	1	2	1	3	2	1	3	1	1	1	1	1	1	2	2	2	1	1	2	3	2	6	1	1	1	1	1	2	2	1	1	1	1	2
187	2023/4/19 10:39:57	2	2	2	2	2	3	1	2	2	1	1	2	2	1	1	1	1	2	2	1	1	1	1	1	1	1	1	1	2	1	1	1	3	3	1	1	1	1	1	2	1	2	2	1	1	1	1	2
188	2023/4/19 10:40:39	1	2	2	2	2	1	1	3	3	1	1	1	3	1	1	2	2	2	2	1	2	1	1	1	1	1	1	1	2	2	1	1	2	2	1	5	1	1	1	1	2	2	2	1	2	1	1	2
189	2023/4/20 8:43:22	2	1	2	2	2	1	2	3	3	1	1	1	3	1	1	1	3	2	1	2	2	1	1	2	3	1	3	1	2	2	1	1	1	3	1	1	1	1	1	1	2	2	2	2	2	2	1	2
190	2023/4/20 8:43:38	2	1	2	2	2	1	1	3	3	1	1	1	3	1	1	1	1	1	2	1	2	1	1	1	1	1	1	1	2	2	1	1	1	3	2	1	1	1	1	1	2	2	2	1	2	2	1	2
191	2023/4/20 8:43:55	1	2	2	2	2	2	2	3	3	1	1	4	3	1	1	1	1	2	3	1	1	1	1	2	2	1	1	1	2	2	1	1	2	2	1	1	1	1	1	1	2	2	2	1	2	2	1	2
192	2023/4/20 8:44:13	3	1	2	2	2	1	1	3	2	1	1	1	2	1	1	1	1	1	3	1	2	1	1	1	2	1	1	1	2	2	1	1	1	3	2	1	1	1	1	1	2	2	2	1	2	2	2	2
193	2023/4/20 9:01:32	3	1	2	3	3	1	1	3	4	1	1	1	3	3	3	3	3	2	3	3	3	3	1	3	3	1	3	1	2	2	1	1	1	4	1	1	1	1	1	1	2	2	2	1	2	2	1	2
194	2023/4/20 9:01:47	3	1	2	3	3	1	2	3	3	1	1	1	3	3	3	3	1	2	2	3	3	1	1	1	3	1	3	1	2	2	1	1	1	3	2	1	1	1	1	1	2	2	2	1	2	2	1	2
195	2023/4/20 9:02:02	3	1	2	3	3	1	2	3	4	1	1	1	3	3	3	3	2	2	2	1	2	1	1	1	1	1	3	1	2	2	1	1	1	3	2	1	2	1	1	2	2	2	2	1	2	2	1	2
196	2023/4/20 9:02:15	3	1	2	3	3	1	2	3	4	1	1	1	3	1	1	2	3	2	2	3	3	1	1	3	1	1	3	1	2	2	1	1	1	3	2	1	1	1	1	1	2	2	2	2	2	2	1	2
197	2023/4/20 9:17:35	3	1	2	2	2	5	1	3	4	1	1	1	4	1	1	1	1	1	2	1	2	1	1	1	1	1	1	1	2	2	1	1	2	1	2	5	1	1	1	1	2	2	2	1	2	2	1	2
198	2023/4/20 9:17:37	3	2	2	2	2	5	2	3	3	2	2	1	2	1	1	1	1	1	2	1	2	1	1	1	1	1	1	1	2	2	1	1	2	1	2	5	1	1	1	1	2	2	2	2	1	2	1	2
199	2023/4/20 9:17:47	3	1	2	2	2	2	2	3	3	1	1	1	3	1	1	1	1	1	2	1	2	1	1	1	1	1	3	1	2	2	1	1	1	3	2	1	1	1	1	1	2	2	2	1	2	2	1	2
200	2023/4/20 9:18:03	3	1	2	2	2	1	2	3	3	1	1	1	3	1	1	1	1	1	2	1	2	1	1	1	1	1	3	1	2	2	1	1	1	3	2	1	1	1	1	1	2	2	2	1	2	2	1	2
201	2023/4/20 9:34:45	2	2	2	2	2	2	1	3	3	2	1	1	4	1	1	2	1	2	3	1	3	1	1	1	1	1	1	1	2	2	1	1	2	1	2	1	1	1	1	1	2	2	2	1	1	1	1	2
202	2023/4/20 9:34:49	3	2	2	2	2	2	2	3	3	1	2	1	4	1	1	2	1	2	3	1	2	1	1	1	1	1	1	1	2	2	1	1	2	2	2	1	1	1	1	1	2	2	2	1	2	2	1	2
203	2023/4/20 9:34:51	3	3	2	2	2	3	1	3	3	1	2	1	4	1	1	2	1	1	3	1	1	1	1	1	1	1	1	1	2	2	1	1	2	1	2	1	1	1	1	1	2	2	2	1	1	1	1	2
204	2023/4/20 9:34:52	2	2	2	2	2	1	1	3	3	1	1	1	2	1	1	2	1	1	1	1	1	1	1	1	1	1	1	1	2	2	1	1	2	1	2	1	1	1	1	1	2	2	2	1	2	2	1	2
205	2023/4/20 9:52:07	1	3	2	1	2	1	1	3	3	3	2	1	4	2	2	3	2	2	2	1	2	1	1	1	1	1	1	3	1	2	1	1	2	1	2	5	1	1	1	1	2	1	1	1	1	1	1	2
206	2023/4/20 9:52:07	1	3	2	2	2	1	2	3	3	3	2	1	4	2	2	3	1	2	2	1	2	1	1	1	1	1	1	1	2	2	1	1	1	3	2	5	1	1	1	1	2	2	1	1	2	1	1	2
207	2023/4/20 9:52:13	3	3	2	2	2	4	1	3	3	2	2	1	2	1	1	3	1	2	2	1	2	1	1	1	1	1	1	3	1	2	1	1	2	1	2	5	1	1	1	1	2	2	2	1	2	1	1	2
208	2023/4/20 9:52:14	2	3	2	4	2	1	2	3	3	3	2	1	4	2	2	3	1	2	2	1	2	1	1	1	1	1	1	1	1	2	1	1	1	3	2	5	1	1	1	1	2	2	2	1	2	1	1	2
209	2023/4/20 10:14:59	2	1	2	3	3	3	2	3	3	1	1	2	4	2	2	2	2	3	2	3	3	1	1	1	2	3	3	1	2	1	1	1	2	1	2	1	1	1	1	1	2	1	2	1	2	1	1	2
210	2023/4/20 10:15:00	2	1	2	2	2	5	2	3	3	1	1	4	2	2	2	2	2	3	3	2	3	1	1	1	1	1	1	1	2	2	1	1	2	2	2	1	1	1	1	1	2	1	2	1	2	2	1	2
211	2023/4/20 10:15:21	2	1	2	2	2	5	2	3	3	1	1	4	4	2	2	2	2	3	2	3	3	1	1	1	2	1	1	1	1	1	1	1	1	3	2	4	1	1	1	1	2	1	2	1	2	1	1	2
212	2023/4/20 10:15:34	2	2	2	1	3	1	2	3	3	1	1	2	4	2	2	2	2	3	2	3	3	1	1	1	1	1	1	1	2	2	1	1	2	1	1	1	1	1	1	1	2	2	2	1	1	1	1	2
213	2023/4/20 10:34:10	2	1	2	2	2	1	2	3	3	1	1	1	3	1	1	3	3	3	3	3	2	1	1	1	1	1	3	1	2	2	1	1	1	3	2	1	1	1	1	1	2	2	2	1	2	1	1	2
214	2023/4/20 10:34:35	1	2	2	2	2	2	2	3	2	1	1	1	2	1	1	2	1	2	3	3	2	1	1	1	1	1	3	1	2	2	1	1	1	3	2	1	1	1	1	1	2	2	2	1	2	1	2	2
215	2023/4/20 10:34:59	1	1	2	2	2	1	2	3	3	1	1	1	3	1	1	2	1	2	2	1	2	1	1	1	1	1	1	1	2	2	1	1	2	3	2	1	1	1	1	1	2	2	2	1	2	1	1	2
216	2023/4/20 10:35:00	1	1	2	2	2	3	2	3	3	1	1	1	3	1	1	1	1	2	2	1	2	1	1	1	1	1	3	1	2	2	1	1	1	3	2	5	1	1	1	1	2	2	2	1	2	1	1	2
217	2023/4/20 10:50:06	1	1	2	2	2	1	2	3	3	1	1	1	3	1	1	1	1	1	3	1	2	1	1	1	1	1	3	1	2	2	1	1	1	3	2	1	1	1	1	1	2	2	2	1	2	1	1	2
218	2023/4/20 10:50:07	1	1	2	2	2	1	2	3	3	1	1	1	4	1	1	1	1	1	3	1	2	1	1	1	1	1	3	1	2	2	1	1	2	1	2	1	1	1	1	1	2	2	2	1	2	1	1	2
219	2023/4/20 10:50:15	1	2	2	1	2	1	2	3	3	1	2	4	4	2	1	1	1	1	3	1	2	1	1	1	1	1	3	1	2	2	1	1	2	1	1	5	1	1	1	1	2	1	2	1	2	1	1	2
220	2023/4/20 10:50:16	1	1	2	2	2	2	2	3	3	1	1	1	3	1	1	1	1	1	3	1	2	1	1	1	1	1	3	1	2	2	1	1	1	3	1	1	1	1	1	1	2	2	2	1	2	1	1	2
221	2023/4/20 11:10:25	3	1	2	2	2	2	2	3	3	1	1	2	3	1	1	1	1	1	2	1	3	1	1	1	1	1	1	1	2	1	1	1	2	3	1	1	1	1	1	1	1	2	2	1	2	1	1	2
222	2023/4/20 11:10:41	3	1	2	2	2	1	2	3	3	1	1	1	3	1	1	1	1	1	2	1	3	1	1	1	1	1	3	1	2	2	1	1	2	2	1	5	1	1	1	1	1	2	2	1	2	1	1	2
223	2023/4/20 11:11:17	2	2	2	2	2	1	2	3	3	1	1	1	3	1	1	3	1	1	2	3	3	1	1	1	1	2	1	1	2	2	1	1	1	3	2	1	1	1	1	1	1	2	2	1	2	1	1	2
224	2023/4/20 11:11:51	2	2	2	2	2	2	2	3	2	1	1	1	2	1	1	2	2	3	2	3	3	1	1	1	1	1	1	1	2	2	1	1	1	3	2	1	1	1	1	1	1	2	2	1	2	1	1	2
225	2023/4/21 9:21:40	1	2	2	2	2	2	1	2	3	1	1	3	2	1	1	3	1	2	2	1	2	1	1	1	1	1	1	1	1	1	1	1	1	3	2	4	1	1	1	2	2	1	2	1	1	1	1	2
226	2023/4/21 9:21:43	2	3	2	2	2	2	1	2	3	1	1	1	2	1	1	3	1	3	2	1	2	1	1	1	1	3	3	3	1	2	1	1	1	3	2	1	1	1	1	2	2	2	1	1	1	1	1	1
227	2023/4/25 8:41:43	3	1	2	2	2	1	1	3	4	1	1	1	4	1	1	2	1	1	3	1	2	1	1	1	2	1	1	1	2	2	1	1	1	3	2	1	1	1	1	1	2	1	2	1	2	2	1	2
228	2023/4/25 8:41:44	3	1	2	2	2	1	2	3	3	1	1	1	3	1	1	1	1	2	2	1	2	1	1	1	2	1	1	1	2	2	1	1	1	3	2	5	1	1	1	1	2	2	2	1	2	2	1	2
229	2023/4/25 8:59:16	2	2	2	1	3	1	2	3	3	1	1	1	2	1	1	3	1	1	3	1	2	1	1	1	1	2	1	1	2	2	1	1	1	3	2	1	1	1	1	1	2	2	2	1	1	2	1	2
230	2023/4/25 8:59:19	2	2	2	2	2	1	2	3	3	2	2	1	3	1	1	2	1	3	3	3	2	1	1	1	3	1	1	1	2	2	1	1	1	3	2	1	1	1	1	1	2	2	2	1	1	1	1	2
231	2023/4/25 8:59:23	1	2	2	2	2	2	2	3	2	2	2	1	3	1	1	2	1	2	3	1	2	1	1	1	1	1	1	1	2	2	1	1	2	2	1	5	1	1	1	1	2	2	2	1	1	1	1	1
232	2023/4/25 9:14:39	1	2	2	2	2	2	1	3	3	2	1	3	3	1	1	2	1	3	2	2	2	1	1	1	1	1	1	1	2	2	1	1	2	3	2	6	1	1	1	2	1	1	2	1	2	1	1	1
233	2023/4/25 9:14:40	2	1	2	1	3	1	1	3	3	1	1	2	2	1	1	3	1	3	2	3	2	1	1	1	1	1	1	1	2	2	2	1	1	3	2	1	1	1	1	1	1	2	2	1	2	1	1	2
234	2023/4/25 9:14:42	1	2	2	2	2	2	2	3	2	3	1	1	2	1	1	2	1	2	2	1	3	1	1	1	1	1	1	3	1	1	1	1	2	2	1	1	1	1	1	1	1	2	2	1	2	1	1	2
235	2023/4/25 9:29:23	1	2	2	2	2	1	1	3	3	3	3	3	3	1	1	2	1	2	2	1	2	1	1	1	1	1	1	1	2	2	1	1	2	2	2	1	1	1	1	1	1	1	1	1	2	1	1	2
236	2023/4/25 9:29:23	2	2	2	3	3	1	2	3	2	1	1	1	2	1	1	2	1	3	3	1	3	1	1	1	1	1	1	3	1	1	1	1	1	3	2	1	1	1	1	1	1	1	1	1	2	1	2	2
237	2023/4/25 9:29:24	1	2	2	2	2	2	2	3	2	2	1	3	2	1	1	3	1	2	2	1	2	1	1	1	1	1	1	1	2	2	1	1	2	2	2	1	1	1	1	1	2	1	1	1	2	1	1	2
238	2023/4/25 9:55:47	1	2	2	2	2	1	1	3	3	1	1	2	2	1	1	3	1	1	2	1	1	1	1	1	1	1	1	1	2	2	1	1	2	3	1	1	1	1	1	1	1	2	2	1	2	1	1	2
239	2023/4/25 9:55:47	1	2	2	2	2	1	1	3	3	1	1	3	2	1	1	2	1	2	2	1	1	1	1	1	1	1	1	1	2	2	1	1	2	2	1	1	1	1	1	1	1	2	2	1	2	1	1	2
240	2023/4/25 9:55:48	1	2	2	2	2	2	1	3	3	1	1	3	2	1	1	1	1	2	2	1	1	1	1	1	1	1	1	1	2	2	1	1	2	2	1	6	1	1	1	1	1	2	2	1	2	1	1	1
241	2023/4/25 10:02:55	1	2	2	3	2	2	1	3	3	1	1	3	2	1	1	1	1	2	2	1	1	1	1	1	1	1	1	1	2	2	1	1	2	3	1	1	1	1	1	1	2	2	2	1	2	1	1	2
242	2023/4/25 10:02:55	1	2	2	1	3	1	2	3	2	1	1	3	2	1	1	1	1	3	1	2	2	1	1	1	1	1	1	1	2	2	1	1	1	3	2	1	1	1	1	1	1	2	2	1	2	1	1	1
243	2023/4/25 10:02:55	1	2	2	2	2	1	2	3	3	1	2	2	3	1	1	1	1	2	2	1	3	1	1	1	1	1	1	2	2	2	1	1	3	1	2	6	1	1	1	1	1	1	2	1	2	1	1	2
244	2023/4/25 10:10:45	1	2	2	2	2	1	1	3	2	1	1	3	2	1	1	2	1	2	3	1	2	1	1	1	1	1	1	1	2	2	1	1	2	3	1	1	1	1	1	1	1	2	2	1	2	1	1	2
245	2023/4/25 10:10:46	1	2	2	2	2	1	2	3	2	1	2	3	2	1	1	1	1	2	2	1	1	1	1	1	1	1	1	1	2	2	2	1	1	3	2	1	1	1	1	1	1	2	2	1	2	1	1	2
246	2023/4/25 10:10:46	1	2	2	2	2	2	1	3	3	2	2	2	3	1	1	1	1	2	2	1	1	1	1	1	1	1	1	1	2	2	1	1	2	2	1	6	1	1	1	1	1	1	2	1	2	1	1	1
247	2023/4/25 10:20:17	1	2	2	2	2	1	1	3	2	1	1	4	3	1	1	2	1	2	2	1	1	1	1	1	1	1	1	1	2	2	2	1	1	3	1	1	1	1	1	1	1	2	2	1	2	1	1	2
248	2023/4/25 10:20:18	1	2	2	2	2	2	1	3	3	2	2	1	2	1	1	2	1	3	2	1	1	1	1	1	1	1	1	1	2	2	1	1	2	3	1	1	1	1	1	1	1	2	2	1	2	1	1	2
249	2023/4/25 10:20:18	1	2	2	2	2	1	1	3	2	1	1	3	2	1	1	2	1	2	3	1	1	1	1	1	1	1	1	1	2	2	1	1	1	3	2	1	1	1	1	1	1	2	2	1	2	1	1	2
250	2023/4/25 10:26:33	1	2	2	2	2	2	1	3	2	2	2	3	3	1	1	2	1	3	2	1	3	1	1	1	1	1	1	1	2	2	1	1	2	3	2	1	1	1	1	1	1	2	2	1	2	1	1	2
251	2023/4/25 10:26:34	2	2	2	1	3	1	1	3	2	1	2	1	2	1	1	2	1	2	2	1	2	1	1	1	1	1	1	1	2	2	1	1	1	3	2	1	1	1	1	1	1	1	2	1	2	1	1	2
252	2023/4/25 10:26:34	2	2	2	2	2	2	1	3	2	1	1	1	2	1	1	3	1	2	3	1	1	1	1	1	1	1	1	1	1	1	1	1	1	3	1	1	1	1	1	1	1	2	2	1	2	1	1	2
253	2023/4/25 10:36:38	1	2	2	2	2	3	1	2	2	2	2	3	2	1	1	2	1	2	2	1	2	1	1	1	1	1	1	1	1	1	1	1	1	2	1	4	1	1	1	1	1	1	1	1	1	1	1	1
254	2023/4/25 10:36:41	2	2	2	2	2	2	1	2	2	2	1	1	2	1	1	3	1	2	2	1	2	1	1	1	1	2	3	2	2	2	1	1	1	2	1	4	1	1	1	2	2	1	1	1	1	2	1	2
255	2023/4/25 10:36:45	3	1	2	3	3	2	1	2	3	2	1	1	3	3	3	3	1	2	3	1	2	1	1	1	1	3	3	3	2	2	1	1	1	3	2	1	1	1	1	2	2	2	2	1	2	2	2	2
256	2023/4/25 10:49:37	1	2	2	2	2	1	1	3	2	1	2	2	3	1	1	2	1	2	1	1	2	1	1	1	1	2	1	1	2	2	1	1	1	3	2	1	1	1	1	1	1	2	2	1	2	1	1	1
257	2023/4/25 10:49:37	1	2	2	2	2	1	1	3	3	2	2	3	2	1	1	2	1	2	1	1	2	1	1	1	1	1	1	1	2	2	1	1	2	3	2	1	1	1	1	1	1	2	2	1	2	1	1	1
258	2023/4/25 10:49:41	1	2	2	2	2	1	1	3	4	1	1	1	3	1	1	2	1	2	1	1	3	1	1	1	1	1	3	1	2	2	1	1	1	3	2	1	1	1	1	1	1	2	2	1	2	1	2	1
259	2023/4/25 10:55:56	2	2	2	2	2	1	1	3	2	1	1	3	2	1	1	3	1	2	2	1	1	1	1	1	1	1	1	1	2	2	1	1	2	3	2	6	1	1	1	1	1	2	2	1	2	1	1	2
260	2023/4/25 10:55:56	2	2	2	2	2	2	1	3	2	2	1	3	2	1	1	1	1	3	2	1	1	1	1	1	1	1	1	1	2	2	1	1	2	3	2	1	1	1	1	1	2	2	2	1	2	1	1	2
261	2023/4/25 10:55:57	2	2	2	2	2	1	1	3	2	2	2	1	2	1	1	2	1	2	2	1	2	1	1	1	1	1	1	1	2	2	2	1	1	3	2	1	1	1	1	1	1	2	2	1	2	1	1	2
262	2023/4/25 11:02:56	1	2	2	3	3	2	2	3	2	2	2	2	3	1	1	2	1	2	2	1	2	1	1	1	1	1	1	1	2	2	2	1	2	3	2	1	1	1	1	1	1	2	2	1	2	1	1	2
263	2023/4/25 11:02:56	1	2	2	2	2	1	1	3	2	1	1	1	2	1	1	2	1	2	2	1	2	1	1	1	1	1	3	1	2	2	1	1	2	3	2	1	1	1	1	1	1	2	2	1	2	1	1	1
264	2023/4/25 11:02:57	1	2	2	2	2	2	1	3	2	2	1	3	4	1	1	2	1	2	2	2	2	1	1	1	1	1	1	1	2	2	1	1	1	2	2	1	1	1	1	1	1	1	2	1	2	1	1	2
265	2023/4/25 11:14:31	1	2	2	2	2	1	2	3	3	1	1	4	2	1	1	2	1	2	3	1	3	1	1	1	3	1	1	1	2	2	1	1	1	3	1	1	1	1	1	1	1	2	2	1	2	1	1	2
266	2023/4/25 11:14:32	2	2	2	2	2	2	1	3	2	2	3	1	2	1	1	2	1	2	2	1	1	1	1	1	1	1	1	1	2	2	1	1	1	2	2	6	1	1	1	1	1	2	2	1	2	1	1	2
267	2023/4/25 11:14:32	2	2	2	2	2	1	1	3	2	2	2	2	3	1	1	2	1	2	2	1	2	1	1	1	1	1	1	1	1	1	1	1	1	3	2	1	1	1	1	1	1	2	1	1	2	1	1	2
268	2023/4/25 11:52:26	2	1	2	2	2	1	2	3	3	2	3	1	3	3	1	2	1	2	3	1	2	1	1	1	1	1	3	1	2	2	2	2	1	3	2	1	1	1	1	1	2	2	2	1	2	2	2	2
269	2023/4/25 11:52:27	2	1	2	2	2	1	1	3	4	1	1	2	2	1	1	3	2	3	2	1	3	1	1	1	3	1	1	3	2	2	1	1	1	3	2	1	1	1	1	1	1	2	2	1	2	1	1	2
270	2023/4/25 11:52:27	3	2	2	1	3	1	1	3	3	1	1	2	3	1	1	2	1	2	2	1	1	1	1	1	1	1	1	1	2	2	1	1	2	3	2	1	1	1	1	1	1	2	2	1	2	1	1	2
271	2023/4/25 12:33:41	1	2	2	2	2	2	1	3	3	3	1	1	2	1	1	2	1	2	2	1	2	1	1	1	1	1	1	1	2	2	1	1	2	2	2	1	1	1	1	2	1	2	1	1	2	1	1	1
272	2023/4/25 12:39:42	1	2	2	1	3	1	1	3	4	1	2	3	2	1	1	3	1	3	3	1	1	1	1	1	1	1	1	3	2	2	1	1	1	3	2	1	1	1	1	1	1	2	1	1	2	1	1	2
273	2023/4/25 12:39:49	1	2	2	2	2	1	2	3	3	1	2	3	3	1	1	2	1	2	2	1	1	1	1	1	1	1	1	1	2	2	1	1	1	3	2	1	1	1	1	1	1	1	1	1	2	1	1	2
274	2023/4/25 12:46:51	1	2	2	2	2	2	2	3	3	2	2	1	3	1	1	1	1	1	2	1	2	1	1	1	1	1	1	1	2	2	1	1	1	4	1	5	1	1	1	1	2	2	2	1	2	1	1	2
275	2023/4/25 14:22:04	1	1	2	2	2	1	2	3	3	1	1	1	3	1	1	2	1	2	2	3	2	1	1	1	1	1	1	1	1	2	2	1	3	3	2	1	1	1	1	1	2	2	2	2	2	2	1	2
276	2023/4/25 14:45:02	1	2	2	3	2	1	1	3	2	1	3	2	3	1	1	2	1	3	2	1	1	1	1	1	1	1	1	1	2	2	1	1	1	3	2	1	1	1	1	1	1	2	2	1	2	1	1	1
277	2023/4/25 14:51:23	1	2	2	2	2	2	2	3	3	2	2	3	2	1	1	1	1	2	2	3	2	1	1	1	1	1	1	1	2	2	1	1	2	3	2	1	1	1	1	1	1	2	2	1	2	1	1	2
278	2023/4/25 14:55:37	1	2	2	2	2	1	1	3	2	2	1	2	3	1	1	1	2	2	2	1	1	1	1	1	1	1	1	1	1	1	1	1	1	3	2	1	2	1	1	1	1	1	2	1	2	1	1	2
279	2023/4/25 14:56:21	2	1	2	2	3	1	2	3	3	3	2	3	3	1	1	2	1	2	2	1	3	1	1	1	1	1	1	2	2	2	2	1	1	3	2	1	1	1	1	1	1	1	1	1	2	1	1	2
280	2023/4/25 14:57:28	1	2	2	4	2	1	1	3	2	1	2	3	3	1	2	2	1	2	2	1	1	1	1	1	1	1	1	1	2	2	1	1	2	2	2	1	1	1	1	1	1	1	2	1	2	1	1	1
281	2023/4/25 15:21:44	2	2	2	2	2	1	2	3	3	1	1	1	3	1	1	2	1	1	2	1	1	1	3	1	1	1	1	1	2	2	1	1	2	3	2	1	2	1	1	1	1	2	2	1	2	1	1	2
282	2023/4/25 15:23:21	1	2	2	1	3	1	1	3	2	1	1	3	3	1	1	2	1	2	2	1	3	1	1	1	1	1	1	1	2	2	1	1	2	3	2	1	1	1	1	1	1	2	2	1	2	1	2	2
283	2023/4/25 15:28:36	1	2	2	2	2	2	2	3	2	1	1	3	2	1	1	2	1	3	2	1	2	1	1	1	1	1	1	1	2	2	2	1	1	3	2	1	1	1	1	2	1	2	2	1	2	2	1	2
284	2023/4/25 15:29:54	1	2	2	2	2	1	2	3	3	2	2	2	2	1	1	2	1	2	2	1	2	1	1	1	1	1	1	1	2	1	1	1	2	3	2	1	1	1	1	1	1	2	2	1	2	1	1	2
285	2023/4/25 15:30:00	1	2	2	3	2	1	1	3	3	2	1	1	3	1	1	2	1	1	2	1	1	1	1	1	1	1	1	1	2	1	1	1	2	2	2	6	1	1	1	1	1	1	1	1	2	1	1	1
286	2023/4/25 15:40:49	1	2	2	2	2	1	1	3	3	1	1	2	4	1	1	2	2	2	3	1	1	1	1	1	1	1	1	2	1	2	1	1	1	3	2	1	1	1	1	1	1	2	1	1	2	1	1	1
287	2023/4/25 15:48:27	1	2	2	2	2	1	2	3	2	1	1	3	3	1	1	2	2	2	2	1	3	1	1	1	1	1	1	2	2	2	1	2	2	3	2	1	1	1	1	1	1	2	1	2	2	1	1	1
288	2023/4/25 16:00:12	2	2	2	2	2	2	2	3	2	1	1	3	2	1	1	2	1	1	3	1	2	1	1	1	1	1	1	2	2	2	1	1	2	3	2	1	1	1	1	1	2	2	2	1	2	1	1	1
289	2023/4/25 16:00:13	2	1	2	2	2	1	2	3	3	3	2	2	3	1	1	2	1	1	2	1	1	1	1	1	1	1	1	1	2	2	1	1	2	3	2	1	1	1	1	1	1	2	2	1	2	1	1	1
290	2023/4/25 16:06:11	1	2	2	2	2	2	1	3	3	1	1	2	2	1	1	1	1	1	1	1	3	1	1	1	1	1	1	1	2	2	1	1	1	3	2	1	1	1	1	2	1	2	1	1	2	1	1	1
291	2023/4/25 16:07:41	1	2	2	2	2	1	1	3	2	1	1	3	3	1	1	1	1	2	2	1	1	1	1	1	1	1	1	1	2	2	1	2	2	3	2	1	1	1	1	2	1	1	2	1	2	1	1	1
292	2023/4/25 16:14:17	1	2	2	2	2	1	2	3	2	1	1	2	2	1	1	2	1	2	2	1	1	1	1	1	1	1	1	3	2	2	1	1	2	3	2	1	1	1	1	1	1	2	2	1	2	1	2	2
293	2023/4/25 16:26:14	1	2	2	3	3	1	2	3	3	1	2	1	3	1	1	2	1	3	3	1	1	1	1	1	1	1	1	1	2	2	2	1	2	3	2	1	1	1	1	1	1	2	2	1	2	2	1	2
294	2023/4/25 16:29:08	1	2	2	2	2	1	2	3	2	1	1	3	2	1	1	2	1	2	2	1	2	1	1	1	1	1	1	1	2	2	1	1	2	3	2	1	1	1	1	1	1	2	1	1	2	2	1	2
295	2023/4/25 16:29:53	1	2	2	2	2	2	2	3	3	1	1	3	3	1	1	2	1	2	3	1	3	1	1	1	1	1	1	1	2	2	1	1	2	3	2	1	1	1	1	1	1	2	1	1	2	1	2	2
296	2023/4/25 16:30:21	2	2	2	2	2	1	2	3	3	2	2	2	2	1	1	2	1	2	2	1	1	1	1	1	1	1	1	1	1	1	1	1	1	2	2	6	1	1	1	1	1	1	1	1	2	2	1	1
297	2023/4/25 16:44:50	2	2	2	2	2	2	1	2	3	1	2	1	2	1	1	1	3	3	3	1	2	1	1	1	1	3	3	3	2	2	2	1	1	3	2	1	1	1	1	2	2	2	2	2	1	2	1	2
298	2023/4/25 16:51:10	1	2	2	2	2	2	1	2	2	1	1	3	2	1	1	2	1	2	2	1	2	1	1	1	1	1	1	2	2	2	1	1	1	2	1	4	1	1	1	1	1	1	1	1	1	1	1	1
299	2023/4/25 16:51:33	2	2	1	2	2	2	2	3	3	2	3	2	3	1	1	2	1	2	3	1	3	1	1	1	1	1	3	3	2	1	2	1	2	3	2	1	1	1	1	1	2	1	1	1	2	1	1	2
300	2023/4/25 17:06:29	2	2	2	2	2	3	2	3	2	2	2	3	3	1	1	2	1	2	2	1	2	1	1	1	1	1	1	1	2	2	2	1	2	3	2	1	1	1	1	1	2	1	1	1	2	1	1	1
301	2023/4/26 11:20:00	1	1	2	2	2	1	2	3	2	2	2	3	3	1	1	2	1	2	2	1	2	1	1	1	1	1	1	1	2	2	1	1	2	3	2	1	1	1	1	1	1	2	2	1	2	1	1	1
302	2023/4/26 11:24:29	1	2	2	2	2	2	2	3	3	1	1	1	2	1	1	1	1	2	2	1	3	1	1	1	1	1	1	1	2	2	1	1	2	3	2	1	1	1	1	1	1	2	2	1	2	1	1	2
303	2023/4/26 11:28:33	1	2	2	2	2	2	2	3	3	2	1	2	3	1	1	2	1	3	2	1	1	1	1	1	1	1	1	1	2	2	1	1	2	3	2	1	1	1	1	1	1	2	2	1	2	1	1	2
304	2023/4/26 11:47:43	1	2	2	2	2	2	1	3	3	2	1	1	3	1	1	1	1	1	2	1	2	1	1	1	1	1	1	1	2	1	1	1	2	2	2	5	1	1	1	1	2	1	2	1	1	1	1	2
305	2023/4/26 11:54:00	2	2	2	3	3	1	1	3	3	1	1	1	2	1	1	2	1	2	2	1	1	1	1	1	1	1	1	1	2	2	1	1	1	3	2	1	1	1	1	1	1	2	2	1	2	1	1	2
306	2023/4/26 11:57:05	2	2	2	2	2	2	2	3	2	1	2	3	3	1	1	2	1	2	2	1	3	1	1	1	1	1	1	1	1	2	2	1	1	3	2	6	1	1	1	1	1	2	2	1	2	1	1	1
307	2023/4/26 12:22:30	2	2	2	2	2	2	2	3	2	1	2	3	2	1	1	2	1	2	2	1	1	1	1	1	2	1	1	1	2	2	1	1	2	3	2	1	1	1	1	1	1	2	1	1	2	1	1	2
308	2023/4/26 15:32:12	2	1	2	2	2	2	2	3	3	3	2	2	2	1	1	2	1	2	2	1	2	1	1	1	1	1	1	1	2	2	2	1	1	3	2	1	1	1	1	1	1	1	2	1	2	1	1	2
309	2023/4/26 15:35:46	2	1	2	3	3	1	2	3	3	1	1	3	3	1	1	1	1	2	2	1	1	1	2	1	1	1	1	3	2	1	1	1	2	3	2	1	1	1	1	1	1	2	2	1	2	1	1	2
310	2023/4/26 15:39:06	2	1	2	1	3	1	2	3	2	1	1	4	2	3	1	3	1	2	3	1	3	1	1	1	1	1	1	3	2	2	2	1	1	3	2	1	1	1	1	1	1	2	2	1	2	1	1	2
311	2023/4/26 15:51:23	1	2	2	2	2	2	2	3	2	1	1	2	2	1	1	2	1	2	2	1	1	1	1	1	1	1	1	1	2	2	2	1	1	3	2	1	1	1	1	1	1	2	2	1	2	1	1	2
312	2023/4/26 15:54:47	1	2	2	2	2	2	2	3	2	1	1	3	2	1	1	2	1	2	2	1	1	1	1	1	1	1	1	3	2	2	1	1	2	3	2	1	1	1	1	1	1	2	2	1	2	1	1	2
313	2023/4/26 16:07:16	1	2	2	1	3	2	1	3	2	1	1	3	3	1	1	2	1	1	2	1	1	1	1	1	1	1	1	3	2	2	2	2	2	3	2	1	1	1	1	1	1	2	2	1	2	1	1	2
314	2023/4/26 16:10:15	1	2	2	2	2	2	2	3	2	2	2	3	3	1	1	2	1	1	2	1	1	1	1	1	1	1	1	1	2	2	1	1	1	3	2	1	1	1	1	2	1	2	2	1	2	1	1	2
315	2023/4/26 16:25:16	3	1	1	2	2	1	1	3	3	2	2	1	3	1	1	2	1	2	2	1	3	1	1	1	1	1	1	1	1	2	2	2	3	3	1	1	1	1	1	1	1	2	1	1	2	2	2	2
316	2023/4/26 16:28:00	2	1	2	2	2	2	1	3	3	1	1	3	3	1	1	2	1	2	2	1	1	1	1	1	2	1	1	3	2	2	2	2	1	3	2	1	1	1	1	1	1	2	2	1	2	1	1	2
317	2023/4/26 16:31:19	1	1	2	2	2	2	2	3	2	2	3	2	2	1	1	2	1	2	2	1	1	1	1	1	1	1	1	3	2	2	2	1	2	3	2	1	1	1	1	1	1	1	2	1	2	1	1	2
318	2023/4/26 16:39:53	1	2	2	2	2	2	1	3	3	1	1	1	3	1	1	3	1	3	3	3	3	1	1	1	1	1	1	3	2	2	1	1	1	3	1	1	1	2	1	2	2	2	2	2	2	2	1	2
319	2023/4/26 16:41:53	1	1	1	2	2	1	2	3	3	1	1	1	3	1	1	3	1	3	3	1	3	1	1	1	1	1	1	1	2	2	2	2	1	3	1	1	1	2	1	1	2	2	2	2	2	2	2	2
320	2023/4/26 16:42:54	1	1	2	2	2	2	1	3	3	2	2	1	2	1	1	1	1	3	3	1	1	1	1	1	1	1	1	3	2	2	1	1	1	4	1	1	1	1	1	2	2	2	2	1	2	1	1	2
321	2023/4/26 16:43:33	1	2	2	2	2	2	2	3	3	2	2	2	3	1	1	2	1	3	2	1	1	1	1	1	1	1	1	1	2	2	1	1	1	3	2	1	1	1	1	2	1	2	2	1	2	1	1	2
322	2023/4/27 10:47:24	3	2	2	2	2	2	2	3	3	2	1	1	2	1	1	2	1	2	3	1	1	1	1	1	1	1	1	3	2	2	2	1	1	3	2	1	1	1	1	2	1	2	2	1	2	1	1	2
323	2023/4/27 11:15:35	1	2	2	2	2	2	2	3	2	1	1	1	2	1	1	1	1	2	2	1	1	2	1	1	1	1	1	1	2	2	1	1	2	3	2	1	1	1	1	1	1	2	2	1	2	1	1	2
324	2023/4/27 11:24:56	1	2	2	1	3	2	2	3	3	1	1	3	3	1	1	1	1	3	2	1	1	1	1	1	1	1	3	3	2	2	2	1	1	3	2	1	1	1	1	1	1	2	2	1	2	1	1	2
325	2023/4/27 11:30:33	3	1	2	3	3	1	1	3	3	2	1	3	3	3	1	3	1	3	2	1	3	1	1	1	1	1	3	3	2	2	2	1	1	3	2	1	1	1	1	1	2	2	2	1	2	1	2	2
326	2023/4/27 11:51:25	1	2	2	2	2	2	2	3	2	1	2	3	3	1	1	2	1	2	2	1	1	1	1	1	1	1	1	3	2	2	1	1	1	3	2	1	1	1	1	1	2	2	2	1	2	1	1	2
327	2023/4/27 11:59:16	3	1	2	3	2	1	1	3	3	3	1	2	3	1	1	3	1	3	2	1	3	1	1	1	1	1	1	3	2	2	2	1	1	4	2	1	1	1	1	1	2	2	2	1	2	1	2	2
328	2023/4/27 12:17:29	1	2	2	2	2	1	2	3	2	1	1	1	2	1	1	2	1	2	2	1	1	1	1	1	1	1	1	1	2	2	2	1	2	3	2	1	1	1	1	1	1	2	2	1	2	1	1	2
329	2023/4/27 15:53:10	1	2	2	2	2	2	2	3	3	1	1	1	2	1	1	2	1	2	2	1	2	1	1	1	1	1	1	3	2	2	1	1	1	3	2	1	1	2	1	1	1	1	2	1	2	1	1	1
330	2023/4/27 15:54:55	1	2	2	2	2	2	2	3	2	2	1	3	3	1	1	2	1	3	3	1	3	1	1	1	1	1	1	3	2	2	2	1	1	4	2	1	1	1	1	1	2	2	2	1	2	1	1	2
331	2023/4/27 15:59:26	1	2	2	2	2	1	1	3	3	1	1	3	2	1	1	2	1	1	2	1	3	1	1	1	1	1	1	1	2	2	2	1	1	3	2	1	1	1	1	1	2	1	2	1	2	1	1	2
332	2023/4/27 16:19:45	1	2	2	2	2	2	2	3	2	2	1	2	2	1	1	2	1	2	2	1	1	1	1	1	1	1	1	1	1	2	2	1	1	4	2	1	1	2	1	1	1	2	2	1	2	1	1	1
333	2023/4/27 16:19:54	2	2	2	2	2	2	2	3	2	1	1	3	3	1	1	1	1	2	1	1	1	1	1	1	1	1	1	3	2	2	1	1	1	3	2	1	1	1	1	1	1	2	2	1	2	1	1	1
334	2023/4/27 16:23:38	2	2	2	1	3	2	1	3	3	1	1	2	2	1	1	1	1	2	1	1	2	1	1	1	1	1	3	3	1	2	1	1	1	3	2	1	1	1	1	1	1	2	2	1	2	1	1	1
335	2023/4/27 16:48:29	1	2	2	2	2	2	2	3	2	1	1	1	2	1	1	2	1	2	2	1	2	1	1	1	1	1	1	1	2	2	2	2	1	3	2	6	1	1	1	1	1	2	2	1	2	1	1	2
336	2023/4/27 16:50:40	3	1	2	3	3	1	1	3	4	2	1	1	3	3	1	2	1	2	3	1	3	1	1	1	1	1	1	3	2	2	2	1	1	4	2	1	1	2	1	1	1	2	2	2	2	1	1	2
337	2023/4/27 17:00:31	1	2	2	2	2	2	1	3	3	1	1	2	3	1	1	2	1	1	2	1	1	1	1	1	1	1	1	3	2	2	1	2	1	3	2	1	1	1	1	1	1	2	2	1	2	1	1	1
338	2023/5/5 15:22:17	2	2	2	2	2	2	1	3	4	1	1	3	2	1	1	1	1	1	2	1	3	1	1	1	1	3	1	3	2	2	2	1	1	3	2	1	1	1	1	1	1	2	2	1	2	1	1	2
339	2023/5/5 15:22:28	2	2	2	2	2	2	1	3	4	1	1	3	2	1	1	1	1	1	2	1	3	1	1	1	1	3	1	3	2	2	2	1	1	3	2	1	1	1	1	1	1	2	2	1	2	1	1	2
340	2023/5/5 15:29:14	1	2	2	2	2	2	2	3	3	2	1	2	3	1	1	2	1	2	2	1	3	1	1	1	1	1	1	1	2	2	2	1	1	3	2	1	1	1	1	1	1	2	2	1	2	1	1	1
341	2023/5/5 15:44:38	1	2	2	2	2	2	2	3	2	1	2	3	2	1	1	2	1	2	2	1	1	1	1	1	1	1	1	1	2	2	1	1	1	3	2	1	1	1	1	1	1	2	2	1	2	1	1	2
342	2023/5/5 15:52:18	2	1	2	3	3	1	1	3	3	1	1	4	3	1	1	2	1	2	2	1	3	1	1	1	1	1	1	1	2	2	2	1	1	3	2	1	1	1	1	1	2	2	2	1	2	1	1	2
343	2023/5/5 15:52:54	1	2	2	2	2	2	1	3	3	1	1	3	2	1	1	2	1	3	2	1	2	1	1	1	1	1	1	3	2	2	1	1	2	3	2	1	1	1	1	1	1	1	2	1	2	1	2	2
344	2023/5/5 16:07:47	1	2	2	2	2	2	1	3	3	1	1	3	2	1	1	1	2	2	2	1	3	1	1	1	1	1	1	1	2	2	1	2	1	3	2	1	1	1	1	1	1	1	2	1	2	1	1	2
345	2023/5/5 16:10:37	1	2	2	2	2	2	2	3	3	1	1	3	3	1	1	2	1	2	2	1	3	1	1	1	1	1	1	3	2	2	2	1	1	3	2	1	1	1	1	1	1	2	2	1	2	1	1	1
346	2023/5/5 16:11:12	3	1	2	1	3	1	1	3	3	3	3	2	3	1	1	2	1	3	3	1	1	1	2	1	2	3	3	3	2	2	2	2	1	3	2	1	1	1	1	1	2	2	2	1	2	2	2	2
347	2023/5/5 16:11:19	3	1	2	2	2	1	2	3	3	1	2	1	3	1	1	2	3	2	3	1	3	1	1	1	2	1	3	3	2	2	2	1	1	3	2	1	1	1	1	2	1	2	2	1	2	2	2	2
348	2023/5/5 16:15:35	2	2	2	2	2	2	2	3	2	1	1	3	3	1	1	2	1	2	2	1	3	1	1	1	1	1	3	3	2	1	2	1	1	3	2	1	1	1	1	1	2	2	2	1	2	1	1	2
349	2023/5/5 16:25:08	1	2	2	1	2	2	1	3	2	1	1	3	3	1	1	2	1	2	3	1	3	1	1	1	1	1	1	3	2	2	2	1	1	3	1	1	1	1	1	1	1	2	2	1	2	1	1	2
350	2023/5/5 16:28:00	2	2	2	2	2	2	1	3	2	1	1	3	3	1	1	2	1	2	2	1	1	1	1	2	1	1	1	3	2	2	2	2	1	3	1	1	1	1	1	1	1	2	2	1	2	1	1	2
351	2023/5/5 16:36:22	1	2	2	2	2	2	2	3	2	1	1	3	2	1	1	2	1	1	1	1	1	1	1	1	1	1	1	3	2	1	2	1	1	3	2	1	1	1	1	1	1	2	2	1	2	1	1	1
352	2023/5/5 16:36:26	1	2	2	2	2	1	2	3	2	1	1	3	2	1	1	2	1	1	1	1	1	1	1	1	1	1	1	1	1	2	2	1	1	3	2	6	1	1	1	1	1	2	2	1	2	1	1	2
353	2023/5/5 16:41:39	1	2	2	2	2	2	2	3	2	1	1	3	2	1	1	1	1	3	2	1	3	1	1	1	1	1	1	3	1	2	1	2	1	3	2	1	1	1	1	1	1	2	2	1	2	1	1	2
354	2023/5/5 16:48:51	1	2	2	1	2	2	1	3	3	2	2	3	3	1	1	2	1	2	2	1	3	2	1	1	1	1	1	1	1	2	1	1	2	2	2	1	1	1	1	1	1	2	2	1	2	1	1	2
355	2023/5/5 16:49:00	2	2	2	1	2	2	2	3	2	1	1	3	2	1	1	2	1	2	2	1	2	1	1	1	1	1	1	3	1	2	2	1	1	3	2	1	1	1	1	1	1	2	2	1	2	1	1	2
356	2023/5/5 16:49:36	2	2	2	2	2	2	1	3	3	2	1	2	2	1	1	2	1	1	2	1	1	1	1	1	1	1	1	1	2	2	2	1	2	2	2	1	1	1	1	1	1	2	2	1	2	1	1	2
357	2023/5/5 16:52:22	2	2	2	2	2	1	2	3	2	3	1	3	3	1	1	2	1	1	2	1	1	1	1	1	1	1	1	1	2	2	1	1	1	3	2	1	1	1	1	1	2	2	2	1	2	1	1	2
358	2023/5/6 7:33:51	2	2	2	2	2	2	1	3	3	1	1	3	3	1	1	2	1	2	2	1	2	1	1	1	1	1	1	1	2	2	2	1	3	2	2	6	1	1	1	1	1	2	2	1	2	1	1	2
359	2023/5/6 8:18:08	1	2	2	2	2	2	2	3	2	2	2	3	3	1	1	2	1	1	2	1	3	1	1	1	1	1	1	3	2	1	1	1	1	3	2	1	1	1	1	1	1	1	1	1	2	1	1	2
360	2023/5/6 8:23:52	1	2	2	2	2	2	2	3	3	2	1	2	2	1	1	2	1	2	2	1	1	1	1	1	1	1	1	1	2	2	1	2	1	3	2	1	1	1	1	1	1	1	1	1	2	1	1	2
361	2023/5/6 8:24:58	1	2	2	2	2	2	2	3	2	1	1	3	3	1	1	2	1	3	3	1	3	1	1	1	3	1	1	3	2	2	1	1	2	2	2	1	1	1	1	1	1	1	1	1	2	1	1	2
362	2023/5/6 8:53:48	1	2	2	2	2	1	2	3	2	1	1	3	3	1	1	2	1	3	2	1	1	1	1	1	1	1	3	3	2	2	2	1	1	3	2	1	1	1	1	1	1	2	2	1	1	1	1	2
363	2023/5/6 8:54:54	1	3	2	2	2	2	1	3	3	3	2	4	2	1	1	2	1	2	2	1	1	1	1	1	1	1	1	1	1	1	1	1	2	2	1	6	1	1	1	1	1	1	2	1	2	1	1	1
364	2023/5/6 9:16:10	2	2	2	2	2	2	2	3	2	1	1	4	2	1	1	2	1	2	2	1	1	1	1	1	1	1	1	3	2	2	2	1	1	3	2	1	1	1	1	1	1	2	2	2	2	1	1	2
365	2023/5/6 9:17:27	2	2	2	1	3	1	1	3	3	1	2	3	3	1	1	2	1	2	3	1	1	1	1	1	1	1	1	1	2	2	1	1	2	2	2	1	1	1	1	1	1	2	2	2	2	1	1	2
366	2023/5/6 9:24:49	1	2	2	1	2	2	2	3	2	1	1	1	3	1	1	2	2	2	3	1	3	1	1	1	1	1	1	1	2	1	2	1	1	3	2	1	1	1	1	1	2	2	2	1	2	1	1	2
367	2023/5/6 9:26:18	1	2	2	2	2	2	2	3	2	1	1	3	2	1	1	2	1	2	2	1	1	1	1	1	1	1	1	3	2	2	1	1	1	3	2	1	1	1	1	1	1	2	2	1	2	1	1	2
368	2023/5/6 9:42:38	1	2	2	4	2	2	2	3	3	1	1	3	3	1	1	1	1	2	2	1	1	1	1	1	1	1	1	1	2	2	1	1	1	3	2	1	1	1	1	1	2	2	2	1	2	1	1	2
369	2023/5/6 9:42:39	2	2	2	2	2	1	2	3	3	1	1	2	2	1	1	1	1	2	2	1	1	1	1	1	1	1	1	1	2	2	2	1	1	3	2	1	1	1	1	1	1	2	2	1	2	1	1	2
370	2023/5/6 9:52:32	2	2	2	2	2	2	2	3	2	2	1	3	3	1	1	1	1	2	2	2	1	1	1	1	1	1	1	3	2	1	1	1	1	3	2	1	1	1	1	1	1	2	2	1	2	1	1	1
371	2023/5/6 9:52:34	2	2	2	2	2	2	2	3	3	1	1	1	2	1	1	1	1	2	2	2	1	1	1	1	1	1	1	1	2	2	1	1	2	3	2	1	1	1	1	1	1	2	2	1	2	1	1	2
372	2023/5/6 10:18:05	1	2	2	2	2	2	1	3	4	1	1	3	4	1	1	2	1	2	2	1	1	1	1	1	1	1	1	1	2	2	2	1	2	2	2	1	1	1	1	1	2	2	2	1	2	1	1	1
373	2023/5/6 10:18:36	1	2	2	1	3	1	1	3	4	2	1	1	3	1	1	2	1	2	2	1	1	1	1	1	1	1	1	3	2	2	2	1	1	3	2	1	1	1	1	1	2	2	2	1	2	1	1	1
374	2023/5/6 10:24:00	1	1	2	2	2	1	1	3	3	2	2	1	3	2	1	2	1	2	2	1	3	1	1	1	1	3	3	3	2	2	1	1	1	3	2	1	1	1	1	1	1	2	2	1	2	1	1	2
375	2023/5/6 10:24:09	2	1	2	2	2	2	1	3	3	1	1	2	3	1	1	3	1	1	2	1	1	1	1	1	1	1	1	1	2	2	1	1	1	3	2	1	1	1	1	1	2	2	2	1	2	2	2	2
376	2023/5/6 10:42:56	1	2	2	1	2	2	2	3	2	2	1	1	2	1	1	1	1	2	2	1	1	1	1	1	1	1	1	3	2	1	2	1	1	3	2	1	1	1	1	2	2	2	2	1	2	1	1	2
377	2023/5/6 10:50:15	1	2	2	2	2	1	1	3	3	1	1	3	3	1	1	1	1	2	3	1	1	1	1	1	1	1	1	1	2	2	1	1	2	2	2	6	1	1	1	1	2	2	2	1	2	1	1	2
378	2023/5/15 14:22:53	3	1	2	1	3	1	2	3	3	2	1	3	2	1	1	2	1	3	3	1	1	1	1	1	1	1	1	1	2	2	2	1	1	3	2	1	1	1	1	1	1	2	2	1	2	1	1	2
379	2023/5/15 14:44:59	1	2	2	2	2	2	2	3	2	1	1	3	2	1	1	1	1	2	2	1	1	1	1	1	1	1	1	1	2	2	1	1	1	3	2	1	1	1	1	1	1	2	2	1	2	1	1	2
380	2023/5/15 14:45:31	1	2	2	2	2	2	1	3	3	2	3	1	2	1	1	1	1	2	2	1	3	1	1	1	1	1	1	3	2	1	1	1	1	3	2	1	1	1	1	1	2	2	2	1	2	1	1	1
381	2023/5/15 14:51:49	1	3	2	2	2	3	2	3	2	3	2	4	2	1	1	1	1	2	2	1	1	1	1	1	1	1	1	3	1	1	1	1	2	2	1	4	1	1	1	1	1	1	2	1	1	1	1	1
382	2023/5/15 15:10:28	2	1	2	2	2	2	1	3	2	1	1	3	2	1	1	1	1	1	2	1	1	1	1	1	1	1	1	3	2	2	1	1	2	3	2	1	1	1	1	1	1	2	2	1	2	1	1	2
383	2023/5/15 15:10:45	2	1	2	1	3	1	1	3	3	1	1	2	3	1	1	1	1	3	3	1	3	1	1	1	1	1	1	3	2	2	1	1	1	3	2	1	1	1	1	1	1	2	2	1	2	1	1	2
384	2023/5/15 15:15:55	1	2	2	2	2	2	2	3	2	2	2	1	2	1	1	3	1	3	3	1	3	1	1	1	1	1	3	3	2	2	2	1	1	3	2	1	1	1	1	1	1	2	2	1	2	1	1	2
385	2023/5/15 15:36:27	1	2	2	2	2	2	1	3	3	1	3	3	2	1	1	2	1	1	2	1	1	1	1	1	1	1	1	1	2	2	1	1	1	3	2	1	1	1	1	1	1	2	2	1	2	1	1	2
386	2023/5/15 15:36:31	1	2	2	2	2	2	1	3	3	1	2	2	2	1	1	2	1	1	3	1	1	1	1	1	1	1	1	3	2	2	2	1	1	3	2	1	1	1	1	2	1	2	2	1	2	1	1	2
387	2023/5/15 15:44:26	1	2	2	2	2	2	2	3	3	1	1	2	3	1	1	2	1	3	3	1	1	1	1	1	1	1	1	1	2	2	2	1	1	2	2	1	1	1	1	1	1	2	2	1	2	1	1	1
388	2023/5/15 15:53:40	3	1	2	3	3	1	1	3	3	1	1	1	3	3	1	2	1	3	3	1	3	1	1	1	3	1	3	3	2	2	2	1	1	4	2	6	1	1	1	1	1	2	2	1	2	2	2	2
389	2023/5/15 15:53:46	3	1	2	1	3	1	1	3	3	3	1	2	2	1	1	2	1	3	1	1	2	1	1	1	1	1	1	1	2	2	1	1	1	3	2	1	1	1	1	1	2	2	2	1	2	2	1	2
390	2023/5/15 15:53:50	2	1	2	2	2	2	2	3	3	1	1	1	3	1	1	3	1	3	3	1	3	1	1	1	1	1	1	3	2	1	1	1	1	3	2	1	1	1	1	1	1	2	2	1	2	1	1	2
391	2023/5/15 16:25:19	1	2	2	2	2	2	2	3	2	1	1	1	2	1	1	2	1	3	2	1	1	1	1	1	1	1	1	3	2	2	1	1	1	3	2	1	1	1	1	1	1	2	2	1	2	1	1	2
392	2023/5/15 16:31:53	1	2	2	2	2	1	2	3	3	2	2	3	3	1	1	1	2	2	2	1	1	1	1	1	1	1	1	1	1	2	2	1	1	3	1	1	1	1	1	1	1	2	2	1	1	1	1	2
393	2023/5/15 16:31:53	1	2	2	2	2	1	2	3	3	1	1	2	2	1	1	1	2	2	2	1	1	1	1	1	1	1	1	1	2	2	2	1	1	3	1	1	1	1	1	1	1	2	2	1	1	1	1	2
394	2023/5/15 16:51:25	1	2	2	2	2	2	1	3	2	2	2	2	3	1	1	2	1	2	2	1	1	1	1	1	1	1	1	3	2	2	1	1	2	3	2	1	1	1	1	1	1	2	2	1	2	1	1	2
395	2023/5/15 16:51:34	1	2	2	2	2	2	1	3	2	1	2	1	3	1	1	2	1	2	2	1	1	1	1	1	1	1	1	1	2	2	2	1	1	4	2	1	1	1	1	1	2	2	2	1	2	1	1	1
396	2023/5/15 16:52:30	1	3	2	1	2	2	2	3	2	1	1	3	2	1	1	2	1	2	2	1	3	1	1	1	1	1	1	3	2	2	1	1	2	2	1	6	1	1	1	1	1	2	2	1	2	1	1	1
397	2023/5/16 15:04:54	1	2	2	2	2	2	2	3	2	1	1	3	3	1	1	2	1	3	2	1	1	1	1	1	1	1	1	3	2	1	1	1	2	3	2	1	1	1	1	1	1	2	2	1	2	1	1	1
398	2023/5/16 15:05:07	1	2	2	2	2	2	1	3	3	2	1	1	2	1	1	2	1	2	2	1	1	1	1	1	1	1	1	1	2	2	1	1	3	2	2	1	1	1	1	1	1	1	2	1	2	1	2	2
399	2023/5/16 15:10:20	1	2	2	1	2	2	1	3	3	1	2	2	3	1	1	1	1	2	2	1	1	1	1	1	1	1	1	3	2	2	1	1	1	3	1	1	1	1	1	1	1	1	2	1	2	1	1	2
400	2023/5/16 15:14:45	1	2	2	2	2	2	2	3	2	2	2	1	3	1	1	1	1	1	2	1	1	1	1	1	1	1	1	1	2	1	1	1	2	3	1	1	1	1	1	1	1	2	2	1	2	1	1	2
401	2023/5/16 15:42:51	1	2	2	2	2	2	1	3	3	3	1	3	2	1	1	2	1	2	2	1	1	1	1	1	1	1	3	1	2	2	1	1	1	3	2	1	1	1	1	1	1	1	2	1	2	1	1	1
402	2023/5/16 15:43:00	1	2	2	2	2	2	2	3	2	2	1	2	3	1	1	2	1	3	2	1	1	1	1	1	1	1	1	3	2	1	1	1	1	3	2	1	1	1	1	1	1	2	2	1	2	1	1	2
403	2023/5/16 15:43:05	2	1	2	3	3	1	1	3	4	3	2	1	3	1	1	2	3	3	2	1	3	1	1	1	2	1	3	3	2	1	2	1	1	3	2	1	1	1	1	1	1	2	2	1	2	2	1	2
1	2023/4/5 16:23:18	1	2	1	2	2	5	2	1	1	1	2	2	1	1	1	1	1	1	1	1	2	1	1	1	1	1	1	1	1	2	1	1	1	3	1	4	1	1	1	1	1	1	1	1	2	1	1	1
2	2023/4/6 8:56:03	1	1	2	1	4	1	1	3	3	1	1	2	4	1	1	3	1	1	1	3	3	1	1	1	1	3	1	1	1	2	2	1	1	2	1	1	1	1	1	1	2	2	2	1	2	2	2	2
3	2023/4/6 8:56:21	3	2	2	1	4	1	1	3	3	1	1	1	4	3	1	3	1	3	3	3	3	1	1	1	3	1	3	1	2	2	1	1	3	3	1	5	1	2	2	2	1	1	1	1	2	2	2	1
4	2023/4/6 9:04:11	1	2	2	2	2	1	1	3	3	2	2	1	3	1	1	3	1	3	1	3	3	1	1	1	3	1	1	1	2	2	2	2	2	3	2	1	1	1	1	1	2	2	2	1	2	1	1	2
5	2023/4/6 9:15:08	1	1	2	2	2	1	2	3	1	2	2	2	2	1	1	3	1	1	1	3	3	1	1	1	1	1	3	3	2	2	2	2	2	3	2	1	1	2	1	2	2	2	2	1	2	2	2	2
6	2023/4/6 9:20:38	2	1	2	1	4	1	2	3	3	1	1	1	4	1	1	3	1	3	3	3	3	1	1	1	1	3	3	1	2	2	1	1	1	2	1	2	1	1	1	2	2	2	2	1	2	1	1	1
7	2023/4/6 9:24:20	1	2	2	2	2	2	1	3	3	1	1	1	2	1	1	3	1	3	3	3	3	3	3	1	3	3	3	3	2	2	1	1	2	2	1	4	1	1	2	1	2	1	2	2	1	2	2	1
8	2023/4/6 9:29:50	3	1	2	2	4	1	1	3	4	2	3	1	4	1	1	3	3	3	3	3	3	1	1	1	3	3	3	1	2	2	2	2	2	3	2	1	2	1	1	2	2	2	2	1	2	2	2	2
9	2023/4/6 9:34:22	2	1	2	2	2	2	2	3	2	1	1	2	2	1	1	3	3	3	3	3	3	1	1	1	3	1	1	1	2	2	1	2	2	3	1	1	2	1	1	1	2	2	2	1	2	1	1	1
10	2023/4/6 9:35:17	3	1	2	2	2	2	1	3	3	2	2	1	3	1	1	3	2	1	3	3	2	2	3	2	1	3	3	3	2	2	1	1	1	2	1	5	1	2	2	1	2	2	2	2	2	2	2	2
11	2023/4/6 9:42:07	1	2	2	2	2	2	2	3	2	1	1	3	2	1	1	3	1	3	3	1	3	1	1	1	1	3	3	1	2	2	1	2	1	2	1	2	1	1	1	1	2	2	2	1	2	1	1	1
12	2023/4/6 9:43:08	3	2	2	1	2	3	1	3	3	1	1	4	2	1	1	3	1	3	1	3	3	3	3	1	1	1	1	3	2	2	1	1	2	3	1	5	1	2	2	2	2	2	2	2	2	2	2	2
13	2023/4/6 9:52:30	1	2	2	2	2	2	2	3	2	2	2	1	3	3	3	3	1	3	3	1	3	3	3	1	1	1	1	1	2	2	1	1	1	3	2	5	1	1	2	2	2	2	2	2	2	2	2	2
14	2023/4/6 9:53:08	2	1	2	2	2	1	2	3	1	1	1	4	1	1	1	3	1	3	3	1	3	1	1	1	1	1	3	1	2	2	1	1	2	2	2	4	1	2	1	2	2	2	2	1	2	2	1	2
15	2023/4/6 10:09:53	1	2	2	2	2	2	1	3	4	1	1	1	4	1	1	1	1	1	3	1	1	3	3	1	1	1	1	1	1	2	1	1	1	3	2	5	1	2	2	1	2	1	2	2	1	2	2	2
16	2023/4/6 10:12:00	2	1	2	2	2	1	2	3	3	3	2	4	2	1	1	3	1	1	1	1	3	1	1	1	1	1	1	1	2	2	1	1	1	3	1	2	1	1	1	1	2	2	2	1	2	2	1	2
17	2023/4/6 10:31:46	1	1	2	1	4	2	2	3	2	1	1	2	3	1	1	3	1	1	3	1	3	1	1	1	1	1	3	1	2	2	2	2	2	3	1	6	1	2	1	1	2	2	2	1	2	2	1	2
18	2023/4/6 10:36:43	3	1	2	2	2	2	1	3	3	2	2	1	4	1	1	1	1	1	1	1	2	1	1	1	3	3	3	3	2	2	1	1	2	3	2	5	1	2	2	1	1	2	2	2	2	2	2	2
19	2023/4/6 10:37:18	1	2	2	1	4	2	1	3	2	2	2	1	3	1	1	2	1	3	3	3	3	1	1	1	1	1	3	1	2	2	2	2	2	3	2	1	1	2	1	2	2	2	2	1	2	2	1	2
20	2023/4/6 10:43:49	1	2	2	1	4	2	2	3	2	2	2	1	3	1	1	3	1	3	3	1	3	1	1	1	1	1	1	1	2	2	2	2	2	3	1	1	1	2	1	2	2	2	2	1	2	1	1	2
21	2023/4/6 11:00:19	1	1	2	2	2	2	2	3	3	1	1	2	2	1	1	1	1	1	1	1	1	3	3	3	3	3	3	3	2	2	1	1	1	3	2	5	1	2	2	1	2	2	2	2	2	2	2	2
22	2023/4/6 11:03:48	2	1	2	1	4	1	1	3	3	1	1	2	3	1	1	2	1	3	3	1	3	1	1	1	1	2	3	1	2	2	1	1	1	3	1	1	2	2	1	1	2	2	2	1	2	2	1	2
23	2023/4/6 11:10:29	2	1	2	2	2	1	2	3	2	2	2	1	3	1	1	3	1	3	3	1	3	1	1	1	3	3	1	1	2	2	1	2	1	3	2	1	1	1	1	1	2	2	2	1	2	2	1	2
24	2023/4/6 11:17:07	3	2	2	2	2	1	1	3	3	1	1	1	2	1	1	1	1	3	3	3	3	3	3	1	1	1	3	3	2	2	1	1	1	2	1	5	1	1	2	2	2	1	1	2	2	2	2	2
25	2023/4/6 11:43:04	3	1	2	3	4	1	2	3	2	1	1	1	3	3	3	3	3	3	3	3	3	1	1	1	3	3	3	1	2	2	2	2	1	3	2	1	2	2	2	2	2	2	2	1	2	2	2	2
26	2023/4/6 11:57:05	1	1	2	2	2	2	2	3	2	1	1	1	2	3	1	3	3	3	3	1	3	1	1	1	3	3	3	1	2	2	1	2	1	3	2	1	1	2	1	1	2	2	2	1	2	2	1	2
27	2023/4/6 16:09:03	1	2	2	2	2	2	1	2	3	1	1	1	2	1	1	1	1	2	1	1	2	2	2	1	1	1	1	1	2	2	2	1	1	3	2	1	2	2	2	2	2	2	1	1	1	1	2	2
28	2023/4/7 8:30:34	3	1	1	3	4	5	2	3	3	1	1	2	2	1	1	1	1	1	1	1	2	1	1	1	1	1	1	1	1	2	1	1	1	1	1	2	1	1	1	1	1	1	1	1	1	1	1	1
29	2023/4/7 8:32:11	2	3	1	2	2	5	1	1	4	3	1	1	3	1	1	1	1	2	2	1	2	1	1	1	1	1	1	1	1	1	1	1	2	1	1	2	1	1	1	1	1	1	1	1	1	1	1	1
30	2023/4/7 8:36:16	1	3	2	3	2	2	2	3	2	1	1	3	2	1	1	3	1	2	2	1	2	1	1	1	1	1	1	1	1	1	1	1	2	2	1	5	1	2	1	1	1	1	1	1	1	1	1	1
31	2023/4/7 8:38:37	3	1	1	2	2	5	1	3	2	1	2	4	2	1	1	1	1	1	2	1	2	1	1	1	1	1	1	1	1	2	1	1	1	3	1	1	1	1	1	1	1	2	2	1	2	2	1	2
32	2023/4/7 8:43:34	3	1	2	2	2	2	2	3	3	2	2	1	2	3	1	3	2	3	3	3	3	1	1	1	2	1	1	2	2	2	2	2	1	3	2	1	2	2	2	2	2	1	2	2	2	2	2	2
33	2023/4/7 8:44:57	1	3	2	1	2	2	2	3	2	2	2	1	2	1	1	3	1	1	3	3	3	3	3	1	1	1	3	1	2	2	1	1	1	3	2	5	1	2	2	2	2	2	2	2	2	2	2	2
34	2023/4/7 8:48:50	1	1	2	2	3	2	2	3	2	1	1	1	4	1	1	3	3	3	2	2	2	2	2	1	3	3	3	2	2	2	2	2	1	2	2	1	2	2	2	2	2	1	2	2	2	2	2	2
35	2023/4/7 8:54:42	2	1	2	2	2	1	2	3	2	1	1	1	1	1	1	1	1	1	3	3	3	3	3	3	3	1	3	3	2	2	1	1	1	3	2	5	1	2	2	2	2	1	2	2	2	2	2	2
36	2023/4/7 8:55:00	1	1	2	2	2	2	2	3	2	1	1	2	2	2	1	3	2	3	3	2	3	3	3	1	1	2	1	1	2	2	1	1	1	2	1	5	2	2	2	2	2	2	2	2	2	2	2	2
37	2023/4/7 9:10:55	2	2	2	1	4	2	1	3	2	1	1	2	2	1	1	1	1	1	1	1	2	1	1	1	1	1	1	1	2	2	1	1	1	2	1	4	2	1	1	1	1	1	2	2	2	2	1	1
38	2023/4/7 9:17:30	3	1	2	2	4	1	2	3	2	1	1	1	2	1	1	2	1	1	1	1	3	1	1	1	1	1	1	1	2	2	2	2	1	2	1	1	1	1	1	1	2	1	2	2	2	2	1	2
39	2023/4/7 9:17:37	3	1	2	1	2	1	2	3	2	1	1	2	2	1	1	3	3	3	3	1	3	3	3	1	1	3	3	3	2	2	1	1	1	3	1	5	2	2	2	2	1	2	2	2	2	2	2	2
40	2023/4/7 9:22:34	1	2	2	2	2	1	1	3	2	1	1	1	3	1	1	3	1	2	3	3	3	3	3	1	1	1	3	3	2	2	1	1	1	3	2	5	1	2	2	2	2	1	2	2	2	2	2	2
41	2023/4/7 9:25:47	1	2	2	4	2	3	1	3	1	1	1	1	1	2	1	2	1	1	1	1	3	1	1	1	1	1	1	1	2	2	1	1	1	2	1	4	1	1	1	1	2	1	1	2	2	2	1	2
42	2023/4/7 9:42:06	1	4	2	4	2	2	2	3	2	2	1	1	3	1	1	2	1	2	3	3	3	3	3	1	1	1	1	3	2	2	1	1	1	3	2	5	1	2	2	2	2	2	2	2	2	2	1	2
43	2023/4/7 9:43:10	2	2	2	2	2	2	1	3	1	3	2	1	1	1	1	2	1	2	2	1	3	1	1	1	1	1	2	1	1	2	2	2	1	3	1	2	1	2	1	1	1	1	2	1	2	2	1	1
44	2023/4/7 9:50:39	3	1	2	2	2	1	1	3	3	1	1	1	3	1	1	1	3	2	1	3	3	3	3	1	1	3	3	3	2	2	1	1	1	3	2	5	1	1	1	1	1	1	1	2	2	1	2	2
45	2023/4/7 9:50:54	3	1	2	1	2	1	1	3	2	1	1	1	1	1	1	3	2	2	3	1	1	1	1	1	1	1	1	1	2	2	2	2	1	2	2	5	1	2	1	1	1	1	2	1	2	2	1	1
46	2023/4/7 9:55:36	1	1	2	2	2	2	2	3	2	1	1	1	2	1	1	3	1	1	1	1	2	1	1	1	1	1	1	1	2	2	2	1	1	3	1	4	1	1	1	1	2	2	2	2	2	1	1	1
47	2023/4/7 9:59:26	3	2	2	2	2	2	2	3	1	1	2	1	2	1	1	1	1	1	1	1	2	1	1	1	1	1	1	1	2	2	1	1	1	2	1	4	1	1	1	1	2	2	2	1	2	1	1	1
48	2023/4/7 10:05:17	2	1	2	4	2	2	2	3	1	1	1	1	1	1	1	3	3	1	3	1	3	1	1	1	1	1	1	1	1	1	2	2	1	2	1	4	1	1	1	1	2	2	2	2	2	2	1	2
49	2023/4/7 10:05:33	1	2	2	4	2	2	1	3	3	1	1	1	4	1	1	3	1	3	3	3	3	3	3	1	1	1	1	3	2	2	1	1	1	3	2	5	1	2	2	2	2	1	2	2	2	2	2	2
50	2023/4/7 10:08:12	3	1	2	2	2	2	2	3	2	1	1	1	2	3	3	3	2	3	3	3	3	1	1	1	1	1	3	2	1	1	1	1	1	2	2	5	1	1	1	1	1	2	2	2	2	2	2	2
51	2023/4/7 10:17:10	1	2	2	2	2	2	1	3	2	2	1	1	2	1	1	2	1	1	1	1	2	1	1	1	1	1	1	1	1	2	1	1	1	3	1	1	1	2	1	1	2	2	2	1	2	2	1	1
52	2023/4/7 10:19:58	1	2	2	2	2	2	1	3	2	1	2	2	3	1	1	2	1	2	1	1	2	3	3	1	1	1	2	3	2	2	1	1	1	3	2	5	1	2	2	2	2	1	2	2	2	2	2	1
53	2023/4/7 10:20:15	1	1	2	1	2	2	2	3	2	1	1	1	3	1	1	1	1	1	1	1	2	1	1	1	1	1	1	1	2	2	1	1	1	2	1	4	1	1	1	1	2	2	2	1	2	1	2	1
54	2023/4/7 10:26:43	3	1	2	2	2	1	1	3	4	1	1	1	3	1	1	1	1	1	3	3	3	3	3	1	1	3	3	1	2	2	1	1	1	3	1	5	1	1	1	2	2	2	2	2	2	2	2	2
55	2023/4/7 10:26:51	3	1	2	1	4	2	2	3	3	1	1	1	3	1	1	3	3	3	3	3	3	1	1	1	3	3	3	2	2	2	1	2	1	3	1	5	2	1	1	1	2	2	2	2	2	2	1	2
56	2023/4/7 10:35:10	1	1	2	2	2	2	2	3	2	1	1	1	2	1	1	3	3	1	3	3	3	3	1	1	3	1	3	3	2	2	1	2	1	2	2	4	1	2	2	1	2	2	2	2	2	2	2	2
57	2023/4/7 10:49:56	2	2	2	2	2	2	1	3	2	1	1	1	2	1	1	1	1	1	1	2	3	1	1	1	2	2	2	1	2	2	1	1	1	2	1	4	1	1	1	1	2	2	2	1	2	2	2	1
58	2023/4/7 11:02:02	1	2	2	2	2	2	2	3	2	2	2	2	2	1	2	3	2	3	3	3	3	1	1	1	2	2	2	2	2	2	2	1	1	3	1	1	1	2	2	1	2	2	2	2	2	2	1	2
59	2023/4/7 11:04:23	1	2	2	4	2	3	1	3	2	1	1	1	2	1	2	2	1	1	1	1	2	1	1	1	1	1	1	1	2	2	2	2	1	3	2	4	1	1	1	2	1	2	2	2	2	2	2	2
60	2023/4/12 8:31:16	2	2	2	3	2	2	2	3	3	1	2	1	2	1	1	3	1	3	1	3	3	1	2	1	1	1	1	2	2	2	1	1	1	3	2	4	1	2	2	2	2	2	2	1	2	2	2	2
61	2023/4/12 8:49:03	1	1	2	2	2	2	2	3	3	1	1	2	3	3	3	3	3	3	3	3	3	3	3	1	1	1	2	2	2	2	1	1	2	2	2	5	1	1	2	2	2	2	2	2	2	2	2	2
62	2023/4/12 8:59:00	2	1	2	2	2	2	2	3	2	1	2	2	2	3	3	3	3	3	3	3	3	1	1	1	1	1	3	3	2	2	1	1	1	3	1	2	1	1	1	1	2	2	2	1	2	2	1	2
63	2023/4/12 8:59:01	1	2	2	2	2	2	2	3	3	2	2	2	2	1	1	3	3	3	3	3	3	2	3	1	1	1	1	3	2	2	1	1	2	3	1	5	1	2	2	1	2	2	2	1	2	2	2	2
64	2023/4/12 9:32:43	1	1	2	2	2	2	1	3	2	1	2	4	2	1	1	3	1	3	3	1	3	1	1	1	1	1	1	3	2	2	1	1	1	3	2	4	1	1	1	2	2	2	2	1	2	1	1	1
65	2023/4/13 7:52:54	1	2	2	2	2	2	1	3	2	2	1	2	2	1	1	1	1	1	2	2	3	2	2	1	1	2	2	2	2	2	1	1	2	3	2	4	2	2	2	2	2	1	2	2	2	2	2	1
66	2023/4/13 10:26:13	2	1	2	2	2	2	1	3	4	2	2	1	3	1	1	2	1	1	3	1	1	3	2	1	1	2	1	1	1	2	1	1	2	3	2	5	1	2	2	1	2	1	2	1	2	2	1	1
67	2023/4/13 10:35:25	2	2	2	2	2	5	1	3	3	1	2	2	3	1	1	2	1	1	2	1	3	3	2	1	1	2	2	1	2	2	1	1	2	3	1	5	1	2	1	1	2	1	2	1	2	2	1	1
68	2023/4/14 19:43:17	2	2	2	1	4	3	2	3	2	1	2	2	3	1	1	3	1	1	3	1	3	1	1	1	1	1	1	1	2	2	1	1	2	3	2	5	1	1	2	1	2	1	2	1	2	2	2	1
69	2023/4/14 19:52:26	1	2	2	2	2	5	1	3	3	2	1	2	3	1	1	3	1	2	2	1	1	1	2	1	1	1	2	1	1	2	1	1	2	2	2	5	1	1	2	1	2	1	2	1	1	2	2	1
70	2023/4/20 15:49:51	1	2	2	2	2	3	1	3	2	1	1	3	2	1	1	3	1	3	3	3	1	1	1	1	1	1	3	1	2	2	1	2	2	3	2	1	1	1	1	1	2	2	2	1	2	2	1	2
71	2023/4/21 7:52:03	1	2	2	2	2	1	2	3	3	2	1	3	3	1	1	2	1	2	2	1	2	1	1	1	1	1	1	2	1	1	1	1	1	1	1	4	1	1	1	2	1	1	1	1	1	1	1	2
72	2023/4/21 7:52:40	1	1	2	1	3	3	2	3	2	2	2	1	3	3	1	3	3	3	3	3	3	1	1	1	3	3	3	3	2	2	1	2	1	3	2	1	2	1	1	2	2	2	2	1	2	2	1	2
73	2023/4/21 8:09:43	3	2	2	2	2	2	1	1	2	2	1	2	3	1	1	3	1	1	3	1	3	1	1	1	1	1	1	1	2	2	1	1	2	2	1	4	1	1	1	1	2	1	2	1	2	1	1	1
74	2023/4/21 8:14:43	1	1	2	2	2	2	2	3	2	1	1	3	4	1	1	3	1	2	3	1	1	1	1	1	1	3	3	1	2	2	1	1	2	2	1	4	1	1	1	1	2	2	2	1	2	2	1	1
75	2023/4/21 8:14:56	2	2	2	1	2	3	1	3	2	2	2	2	2	1	1	1	1	2	2	1	1	1	1	1	1	1	1	1	2	2	1	1	2	2	2	5	1	1	2	1	2	1	2	1	2	2	1	1
76	2023/4/21 8:20:39	2	1	2	1	4	2	1	3	2	1	1	3	2	1	1	3	1	2	3	1	2	1	1	1	1	3	3	1	2	2	1	2	1	3	1	1	1	1	1	1	2	2	2	1	2	2	1	2
77	2023/4/21 8:21:37	1	2	2	2	2	3	2	3	2	2	2	2	2	1	1	2	1	3	3	1	3	1	1	1	1	1	1	3	1	2	1	1	2	2	2	5	1	2	2	2	2	2	2	1	2	2	1	2
78	2023/4/21 8:26:31	2	1	2	3	4	2	1	3	1	1	1	1	3	1	1	3	1	2	2	1	2	1	1	1	1	1	3	1	2	2	1	1	1	3	2	1	1	1	1	1	2	2	2	1	2	2	1	2
79	2023/4/21 8:27:31	1	3	2	2	2	4	1	3	2	2	2	2	2	3	1	3	1	3	3	1	3	1	1	1	1	1	1	3	2	2	1	1	2	2	2	4	1	1	2	2	2	1	2	1	2	2	1	1
80	2023/4/21 8:31:50	1	2	2	2	2	2	2	3	2	1	2	1	1	1	1	1	1	2	2	1	1	1	1	1	1	1	1	1	2	2	1	1	1	2	1	6	1	1	1	2	2	2	2	1	2	2	1	1
81	2023/4/21 8:37:10	3	3	2	2	2	2	2	3	2	1	2	1	2	1	1	3	1	1	1	1	2	1	1	1	1	1	1	3	2	2	1	1	2	4	2	5	2	2	2	2	2	2	2	1	2	2	2	2
82	2023/4/21 8:42:33	1	1	2	2	2	3	1	3	4	1	1	2	4	1	1	1	1	2	3	1	3	3	1	1	1	1	1	2	2	2	1	1	1	3	1	2	1	1	1	2	2	2	2	1	2	2	1	1
83	2023/4/21 8:45:46	2	1	2	3	4	2	2	3	3	1	1	1	4	1	1	2	1	1	1	1	3	1	3	1	1	1	1	1	2	2	1	1	2	2	2	5	2	2	2	2	2	2	2	2	2	2	2	2
84	2023/4/21 8:49:39	1	1	2	4	2	2	2	3	3	1	1	2	2	1	1	3	3	3	3	1	3	3	3	1	1	1	3	3	2	2	1	1	1	3	1	1	1	1	1	1	2	2	2	1	2	2	1	2
85	2023/4/21 8:53:43	1	2	2	2	2	3	2	3	4	2	2	2	2	1	1	3	1	1	1	1	3	1	1	1	1	1	1	1	2	2	1	1	2	3	2	5	1	2	2	1	2	2	2	2	2	2	2	2
86	2023/4/21 8:56:49	2	2	2	2	2	2	2	3	2	1	2	1	4	2	1	3	3	3	3	1	3	1	1	1	2	1	1	3	2	2	1	1	1	3	1	1	1	1	1	2	2	2	2	1	2	2	1	2
87	2023/4/21 9:02:27	2	1	2	1	4	2	2	3	3	1	2	1	4	1	1	2	1	1	1	1	3	1	1	1	1	1	1	1	2	2	1	1	2	3	2	5	1	2	2	1	2	2	2	2	2	2	2	2
88	2023/4/21 9:05:21	1	1	2	2	2	2	2	3	3	2	2	1	3	1	1	1	1	2	2	1	3	1	1	1	1	1	1	1	2	2	1	1	1	3	2	6	1	1	1	2	2	2	2	1	2	2	1	1
89	2023/4/21 9:14:04	3	2	2	1	4	2	1	3	2	1	1	1	4	1	1	3	3	3	3	1	3	1	1	1	3	1	1	2	2	2	1	1	1	2	2	4	1	1	1	2	2	2	2	1	2	2	1	2
90	2023/4/21 9:14:52	2	1	2	2	2	3	2	3	2	1	2	1	4	2	1	3	1	1	1	1	3	1	3	1	1	1	1	3	2	2	1	1	2	2	2	1	1	2	2	2	2	2	2	2	2	2	2	2
91	2023/4/21 9:19:31	2	2	2	1	4	2	2	3	2	1	2	2	3	1	1	3	3	3	3	1	2	1	1	1	1	1	1	2	2	2	1	1	1	3	2	4	1	1	1	2	1	2	2	1	2	2	1	2
92	2023/4/21 9:25:10	3	1	2	2	2	2	2	3	4	1	1	2	4	2	1	3	3	3	3	3	3	1	1	1	1	1	3	1	2	2	1	1	1	4	2	5	1	1	1	1	2	2	2	1	2	2	1	2
93	2023/4/21 9:31:05	2	1	2	1	1	3	1	3	3	1	1	1	2	3	1	3	3	3	3	1	1	1	1	2	2	2	3	2	2	2	1	1	1	3	2	1	1	1	1	1	2	2	2	1	2	2	1	2
94	2023/4/21 9:36:31	3	1	2	4	4	2	2	3	3	1	1	4	3	1	1	1	1	3	3	1	2	1	1	1	1	1	1	1	2	2	1	1	1	3	1	2	1	1	1	1	2	2	2	1	2	2	1	2
95	2023/4/21 9:42:08	2	1	2	2	2	2	2	3	2	1	1	1	1	1	1	1	1	2	2	3	3	1	3	1	1	3	3	2	2	2	1	1	1	3	1	4	1	1	1	1	2	2	2	1	2	2	1	2
96	2023/4/21 9:48:19	3	1	2	2	2	2	1	3	4	1	1	1	2	1	1	3	3	3	3	1	1	3	3	1	1	1	3	3	2	2	1	1	1	2	2	4	1	1	1	1	2	2	2	1	2	2	1	2
97	2023/4/21 9:54:39	2	2	2	1	4	2	2	3	2	1	1	1	2	1	1	1	1	1	1	1	1	1	1	1	1	3	3	1	2	2	1	1	1	2	2	6	1	1	1	1	2	2	2	1	2	2	1	2
98	2023/4/21 10:00:08	2	2	2	1	4	2	1	3	2	3	3	4	2	3	3	3	3	3	3	1	3	1	1	1	1	1	3	1	2	2	1	1	1	3	2	1	1	1	1	1	2	1	2	1	2	2	1	2
99	2023/4/21 10:06:36	1	1	2	1	4	2	1	3	3	3	3	3	4	1	1	1	1	2	2	1	1	1	1	1	1	1	3	1	2	2	1	1	1	4	2	1	1	1	1	1	2	2	2	1	2	2	1	2
100	2023/4/21 10:17:34	1	1	2	2	2	3	1	3	2	1	2	1	2	3	1	1	1	3	3	1	1	1	1	1	1	1	1	1	2	2	1	1	1	3	2	1	1	1	1	2	2	2	2	1	2	2	1	1
101	2023/4/21 10:24:44	3	2	2	1	4	2	1	3	3	2	2	1	4	1	1	2	3	3	3	1	3	3	1	1	1	1	3	1	2	2	1	1	2	2	2	1	2	2	2	2	2	2	2	2	2	2	2	2
102	2023/4/21 10:32:00	1	2	2	3	4	3	1	3	3	2	1	1	2	3	3	3	1	3	3	3	3	1	1	1	1	1	3	3	2	2	2	1	2	3	2	1	1	2	2	2	2	2	2	2	2	2	2	2
103	2023/4/21 10:56:54	1	2	2	1	2	2	1	3	3	2	1	2	2	2	2	2	2	2	3	1	3	2	2	1	1	1	2	1	2	2	1	1	2	3	2	5	1	2	2	2	2	2	2	2	2	2	2	2
104	2023/4/21 11:01:56	1	2	2	2	2	2	2	3	2	2	2	3	2	1	1	3	1	3	3	1	3	1	1	1	1	1	3	1	2	2	1	1	1	3	2	1	1	1	1	1	2	2	2	1	2	2	1	2
105	2023/4/21 11:04:50	1	1	2	2	2	2	2	3	3	1	2	1	3	1	1	3	1	1	3	3	3	3	3	3	3	3	3	1	2	2	1	1	2	3	2	5	2	2	2	2	2	2	2	2	2	2	2	2
106	2023/4/21 11:08:21	2	1	2	2	2	2	2	3	4	1	1	1	3	1	1	3	3	3	3	1	1	1	1	1	1	3	3	1	2	1	1	1	2	2	1	4	1	1	1	1	2	2	2	1	2	2	1	2
107	2023/4/21 11:13:33	1	1	2	2	2	3	2	3	2	2	2	2	3	1	1	3	3	3	3	1	3	1	1	3	3	3	1	1	2	2	1	1	2	4	2	5	1	2	1	1	2	1	2	2	2	2	2	2
108	2023/4/21 11:14:54	1	1	2	2	2	2	1	3	2	2	1	2	2	1	1	1	1	3	3	1	1	1	1	1	1	1	3	1	2	2	1	1	1	3	1	4	1	1	1	1	2	2	2	1	2	2	1	2
109	2023/4/21 11:22:17	2	1	2	1	4	2	1	3	2	2	2	1	3	1	1	3	1	3	3	1	3	1	1	1	1	1	3	1	2	2	1	1	1	3	2	1	1	1	1	1	2	2	2	1	2	2	1	2
110	2023/4/21 14:59:39	2	1	2	3	4	2	1	3	3	2	2	2	3	1	1	3	1	2	3	1	3	1	1	1	1	3	3	3	2	2	1	1	1	3	2	1	1	1	1	2	2	2	2	1	2	2	1	2
111	2023/4/21 15:03:15	1	2	2	2	2	3	2	3	2	1	1	3	2	1	1	1	1	3	3	1	3	1	1	1	1	3	3	1	2	2	1	1	1	3	1	4	1	1	1	1	2	2	2	1	2	2	1	1
112	2023/4/21 15:11:45	1	1	2	2	2	2	2	3	2	1	2	3	2	3	1	3	3	3	3	1	1	3	3	1	1	3	3	2	2	2	1	1	1	4	2	1	1	1	1	2	2	2	2	1	2	2	1	2
113	2023/4/21 15:23:28	2	1	2	4	2	3	2	3	2	1	1	4	2	1	1	1	1	1	3	1	1	1	1	1	1	1	1	2	2	2	1	1	2	2	1	4	1	1	1	2	2	2	2	1	2	2	1	1
114	2023/4/21 15:32:17	1	1	2	2	2	2	1	2	2	1	2	2	2	1	1	3	1	2	2	1	3	2	1	1	1	3	3	3	2	2	1	1	1	4	2	1	1	1	1	2	2	2	2	1	2	2	1	2
115	2023/4/21 15:39:26	1	1	2	2	2	3	1	3	3	2	2	1	3	1	1	1	1	1	3	1	3	1	1	1	1	1	1	1	2	2	1	1	1	2	2	4	1	1	1	1	2	2	2	1	2	2	1	2
116	2023/4/21 15:57:28	3	1	2	1	1	3	1	3	3	2	2	1	3	3	1	3	3	3	3	3	3	3	3	1	1	3	3	1	2	2	1	1	1	4	2	1	1	1	1	1	2	2	2	2	2	2	1	2
117	2023/4/21 16:06:42	1	1	2	1	4	2	1	3	4	1	1	1	4	1	1	1	1	1	2	1	3	1	1	1	1	3	3	1	2	2	1	1	1	4	2	1	1	1	1	1	2	2	2	2	2	2	1	2
118	2023/4/21 16:18:42	2	1	2	2	2	3	2	3	3	2	2	1	3	1	1	1	1	2	2	3	3	1	1	1	1	3	3	1	2	2	1	1	2	3	2	1	1	1	1	2	2	2	2	1	2	2	1	2
119	2023/4/21 16:31:38	2	1	2	2	2	3	1	3	3	3	1	3	3	1	1	1	1	2	3	3	3	1	1	1	1	3	3	1	2	2	1	1	1	3	2	1	1	1	1	1	2	2	2	1	2	2	1	2
120	2023/4/22 8:12:41	2	1	2	2	2	3	2	3	3	2	2	1	2	3	3	3	3	3	3	3	3	3	3	1	1	1	1	1	2	2	1	1	2	3	2	5	1	2	2	2	2	1	2	1	2	2	2	2
121	2023/4/22 8:16:34	1	1	2	2	2	3	1	3	2	1	1	1	2	1	1	1	1	1	1	3	3	1	1	1	1	1	3	3	2	2	1	1	1	4	2	1	1	2	1	2	2	2	2	1	2	2	2	2
122	2023/4/22 8:21:34	1	1	2	2	2	2	2	3	3	2	1	1	2	1	1	3	1	1	3	1	3	3	3	1	1	1	1	1	2	2	1	1	2	4	2	4	1	2	2	1	2	2	2	2	2	2	2	2
123	2023/4/22 8:27:06	1	2	2	3	2	3	1	3	4	3	3	3	4	1	1	3	1	3	3	1	3	1	1	1	3	3	3	1	1	2	1	1	2	3	2	1	1	2	2	1	2	1	1	1	1	2	1	2
124	2023/4/22 8:31:12	1	1	2	3	4	2	2	3	2	1	1	1	4	1	1	3	3	3	3	3	3	1	1	3	1	1	1	3	2	2	1	1	2	3	2	1	1	2	2	1	2	2	2	1	2	2	2	2
125	2023/4/22 8:38:17	2	1	2	3	2	3	1	3	3	1	1	1	4	3	1	3	1	3	3	3	3	1	1	1	3	1	1	3	2	2	1	1	2	4	2	1	1	2	1	1	2	1	2	1	2	2	1	2
126	2023/4/22 8:39:45	1	2	2	1	4	2	1	3	3	1	2	1	2	1	1	3	3	3	3	3	3	3	1	1	1	1	2	2	2	2	1	1	2	3	2	4	1	2	2	1	2	2	2	2	2	2	2	2
127	2023/4/22 8:42:32	1	1	2	4	2	3	1	3	2	1	2	3	2	1	1	1	1	3	3	3	3	1	1	1	1	1	1	1	2	1	1	1	2	2	1	4	1	2	1	1	2	2	2	1	2	2	2	1
128	2023/4/22 8:44:40	1	2	2	3	2	3	2	3	2	2	2	1	2	3	1	3	1	3	3	1	3	1	1	1	3	1	1	2	2	2	1	1	1	3	2	1	1	1	2	2	2	2	2	1	2	2	1	2
129	2023/4/22 8:50:23	3	2	2	1	4	2	2	3	2	1	2	1	2	1	1	2	1	1	1	1	3	3	3	1	1	1	1	1	2	2	1	1	2	3	2	5	1	2	2	1	2	1	2	1	2	2	2	2
130	2023/4/22 8:51:07	2	2	2	3	2	3	2	3	2	2	2	4	1	3	1	3	1	3	3	1	3	1	1	1	3	1	1	1	2	2	1	1	2	2	2	1	1	2	1	2	1	2	2	1	1	2	1	2
131	2023/4/22 8:54:03	2	1	2	2	2	2	2	3	3	2	2	1	3	1	1	3	3	3	3	3	3	1	1	1	1	3	3	1	2	2	1	1	1	4	2	1	1	1	1	2	2	2	2	1	2	2	1	2
132	2023/4/22 8:56:41	1	2	2	1	4	2	2	3	3	2	2	2	4	1	1	3	1	1	3	1	3	3	3	1	1	1	1	1	2	2	1	1	2	3	1	4	1	1	2	1	1	2	2	1	2	2	1	2
133	2023/4/22 8:56:58	2	2	2	2	2	3	1	3	3	2	2	1	2	1	3	3	1	3	3	3	3	3	3	1	3	1	1	2	1	2	1	1	2	3	2	1	1	2	2	2	2	1	1	1	1	2	1	2
134	2023/4/22 9:05:02	2	2	2	2	2	3	2	3	2	2	1	1	2	3	1	3	3	3	3	3	3	1	1	3	3	3	3	3	2	2	1	1	2	4	2	1	1	2	2	2	2	2	2	1	2	2	1	2
135	2023/4/22 9:09:46	3	1	2	1	4	2	1	3	3	1	1	2	4	1	1	3	2	2	2	1	1	1	1	1	1	2	3	2	2	2	1	1	1	3	2	1	1	1	1	2	2	2	2	1	2	2	1	2
136	2023/4/22 9:10:02	1	2	2	4	2	3	2	3	3	1	1	2	3	1	1	3	1	3	1	1	3	1	1	1	1	1	1	1	2	2	1	1	2	3	2	4	1	1	2	1	2	2	2	2	2	2	2	2
137	2023/4/22 9:15:39	1	2	2	2	2	3	1	3	3	1	1	1	4	3	1	3	1	3	3	1	3	3	3	3	3	3	3	3	2	2	1	1	1	3	2	1	1	2	2	2	2	1	2	1	2	2	1	2
138	2023/4/22 9:16:58	1	2	2	2	2	3	2	3	2	2	2	2	2	1	1	3	1	1	1	1	3	1	1	1	1	1	1	1	1	2	1	1	2	3	2	5	1	2	2	1	2	2	2	2	2	2	1	2
139	2023/4/22 9:19:58	1	2	2	2	2	3	1	3	2	3	3	3	2	1	1	2	1	3	3	1	3	1	1	1	1	2	3	3	2	2	1	1	2	2	1	4	1	1	1	2	2	2	2	1	2	2	1	2
140	2023/4/22 9:20:59	1	1	2	2	2	3	2	3	2	1	2	1	3	1	1	3	1	3	3	1	3	1	1	1	3	1	1	1	2	2	1	1	2	4	2	1	2	2	2	1	1	2	2	1	2	2	2	2
141	2023/4/22 9:26:51	1	1	2	3	2	3	2	3	3	1	2	2	2	1	1	3	1	1	1	3	3	1	1	1	1	1	1	1	2	2	1	1	2	2	2	1	1	2	2	1	2	2	2	1	2	2	2	2
142	2023/4/22 9:29:15	2	1	2	2	2	3	1	3	2	1	1	3	2	3	1	3	3	3	3	1	3	1	1	1	1	3	3	1	2	2	1	1	2	2	1	4	1	1	1	2	2	2	2	1	2	2	1	2
143	2023/4/22 9:31:53	1	1	2	2	2	3	1	3	2	1	1	4	4	3	3	3	1	3	3	1	3	1	1	1	3	1	1	1	2	2	1	1	2	4	2	1	1	2	2	1	1	1	2	1	2	2	1	2
144	2023/4/22 9:38:14	1	1	2	4	2	3	2	3	2	1	1	4	2	1	1	1	1	3	2	1	1	1	1	1	1	1	1	1	2	2	1	1	2	2	1	4	1	1	1	2	1	2	2	1	2	2	1	1
145	2023/4/22 9:39:17	2	1	2	2	2	3	1	3	2	2	2	1	2	3	1	3	1	3	3	1	3	1	1	1	3	3	3	1	2	2	1	1	2	4	2	1	1	2	1	1	2	1	2	1	2	2	2	2
146	2023/4/22 9:40:28	2	2	2	2	2	3	2	3	2	2	2	3	3	1	1	1	1	1	1	1	1	1	1	1	1	1	1	1	1	2	1	1	2	2	1	5	1	1	2	1	2	2	2	2	2	2	2	1
147	2023/4/22 9:50:09	1	2	2	3	4	2	1	3	3	1	2	1	3	1	1	3	3	3	3	1	3	1	1	1	2	2	3	1	2	2	1	1	1	3	2	1	1	1	1	1	2	2	2	1	2	2	1	2
148	2023/4/22 9:52:39	1	2	2	1	2	4	2	3	3	2	1	2	2	1	3	3	1	3	1	1	3	1	1	1	1	1	1	1	2	2	1	1	2	3	2	5	2	2	2	1	2	2	2	2	2	2	1	2
149	2023/4/22 9:53:55	1	2	2	2	2	3	2	3	3	1	2	2	2	1	1	1	1	3	3	2	3	2	2	1	3	1	3	2	2	2	1	1	2	4	2	1	1	1	2	2	2	2	2	1	2	2	2	2
150	2023/4/22 9:57:53	3	1	2	2	2	2	1	3	3	1	1	2	3	3	1	3	3	3	3	1	3	1	1	1	1	3	3	1	2	2	1	1	1	3	2	1	1	1	1	2	2	2	2	1	2	2	1	2
151	2023/4/22 10:00:58	1	1	2	3	2	3	2	3	3	1	1	1	2	3	1	3	1	3	3	3	3	1	1	1	2	1	1	3	2	2	1	1	2	4	2	1	1	1	2	2	1	1	2	1	2	2	2	2
152	2023/4/22 10:03:30	2	1	2	2	2	2	1	3	3	1	1	1	3	3	1	3	3	3	3	3	3	1	1	1	1	3	3	1	2	2	1	1	1	3	2	1	1	2	1	2	2	2	2	1	2	2	1	2
153	2023/4/22 10:13:19	1	1	2	1	1	2	1	3	3	1	1	1	3	1	1	3	1	2	3	1	3	1	1	1	3	3	3	1	2	2	1	1	1	4	2	3	1	1	1	1	2	2	2	2	2	2	1	2
154	2023/4/22 10:24:23	1	1	2	4	2	3	2	3	1	1	1	3	2	1	1	1	1	3	3	1	1	1	1	1	1	1	1	1	2	2	1	1	2	2	1	5	1	1	1	2	2	2	2	1	2	2	1	1
155	2023/4/22 10:33:23	3	1	2	3	4	2	2	3	4	2	2	1	4	3	1	3	3	3	3	3	3	1	1	1	1	3	3	1	2	2	2	2	1	4	2	1	1	1	1	2	2	2	2	1	2	2	1	2
156	2023/4/22 10:46:15	3	1	2	2	2	2	1	3	2	2	2	1	3	1	1	1	1	3	3	1	3	1	1	1	1	1	3	1	2	2	1	1	1	3	2	1	1	1	1	1	2	2	2	1	2	2	1	2
157	2023/4/22 10:53:58	2	1	2	2	2	3	2	3	3	2	3	1	3	1	1	2	1	2	2	1	3	1	1	1	1	1	3	1	2	2	1	1	1	4	2	4	1	1	1	2	2	2	2	1	2	2	1	2
158	2023/4/22 10:58:42	2	2	2	2	2	3	1	3	3	2	2	2	3	1	1	3	1	1	1	1	3	1	1	1	1	1	1	1	2	2	1	1	2	4	2	1	1	2	2	1	2	2	2	2	2	2	2	2
159	2023/4/22 11:02:07	1	1	2	2	2	3	1	3	2	1	1	3	2	1	1	3	3	3	3	3	1	1	1	1	1	3	3	1	2	2	1	1	1	3	2	1	1	1	1	1	2	2	2	1	2	2	1	2
160	2023/4/22 11:06:59	1	2	2	2	2	4	1	3	3	2	2	2	2	1	1	3	1	1	1	1	3	1	1	1	1	1	1	1	2	2	1	1	2	3	2	5	1	2	2	1	2	1	2	1	2	1	1	1
161	2023/4/22 11:10:13	1	2	2	4	2	3	2	3	2	2	2	1	2	1	1	1	1	3	3	1	3	1	1	1	1	1	1	1	2	2	1	1	2	2	1	4	1	1	1	1	2	2	2	1	2	2	1	2
162	2023/4/22 11:19:52	1	2	1	4	2	4	2	1	2	1	2	3	2	1	1	1	1	2	2	1	2	1	1	1	1	1	1	1	2	2	1	1	2	2	1	4	1	1	1	1	2	1	1	1	2	2	1	1
163	2023/4/22 11:26:50	3	1	2	2	2	2	1	3	3	1	2	1	3	1	1	1	1	3	3	1	3	1	1	1	1	3	3	1	2	2	1	1	1	3	2	1	1	1	1	1	2	2	2	1	2	2	1	2
164	2023/4/22 11:37:03	2	1	2	2	2	2	2	3	2	1	1	4	2	1	1	3	3	3	3	3	3	1	1	2	1	3	3	1	2	2	1	1	1	3	2	1	1	1	1	1	2	2	2	2	2	2	1	2
165	2023/4/22 11:44:53	2	1	2	2	2	2	2	3	2	2	1	3	3	1	1	3	3	3	3	3	3	1	1	1	1	3	3	1	2	2	1	1	1	3	2	1	1	1	1	1	2	2	2	1	2	2	1	2
166	2023/4/22 11:57:26	1	1	2	1	4	2	2	3	3	1	1	1	4	3	1	3	3	3	3	3	3	1	1	1	1	3	3	1	2	2	1	1	1	3	2	1	1	1	1	1	2	2	2	2	2	2	1	2
167	2023/4/22 12:03:05	2	1	2	2	2	2	1	2	3	2	2	1	3	3	1	3	3	3	3	1	3	1	1	1	1	1	3	1	2	2	1	1	1	4	2	1	1	1	1	1	2	2	2	1	2	2	1	2
168	2023/4/22 14:14:13	1	2	2	2	2	2	2	3	3	2	3	3	2	1	1	1	1	3	3	3	3	1	1	1	1	1	3	1	2	2	1	1	1	3	2	4	1	1	1	1	2	2	2	1	2	2	1	2
169	2023/4/22 14:22:34	2	1	2	3	4	2	2	3	3	1	1	3	2	1	1	1	1	3	3	1	3	1	1	1	1	1	1	1	2	2	1	1	1	3	1	4	1	1	1	1	2	2	2	1	2	2	1	1
170	2023/4/22 14:29:50	2	2	1	4	2	3	1	3	3	2	2	2	3	1	1	3	3	3	3	3	3	1	1	1	1	3	3	1	2	2	2	2	1	3	2	1	1	1	1	1	2	2	2	1	2	2	1	2
171	2023/4/22 14:37:56	1	1	2	2	2	2	1	3	3	3	2	3	4	1	1	3	1	1	3	3	3	1	1	1	1	3	3	3	2	2	1	1	1	3	2	1	1	1	1	1	2	2	2	1	2	2	1	2
172	2023/4/22 14:52:17	1	1	2	1	1	2	2	3	2	2	2	1	3	3	1	3	3	3	3	3	3	1	1	1	1	3	3	1	2	2	1	1	1	4	2	1	1	1	1	2	2	2	2	1	2	2	1	2
173	2023/4/22 15:06:00	1	1	2	2	2	2	1	3	2	2	1	3	3	1	1	2	1	2	2	1	3	1	1	1	1	2	3	3	2	2	2	2	2	3	2	1	1	1	1	2	2	2	2	1	2	2	1	2
174	2023/4/22 15:14:44	1	1	2	3	4	2	2	3	3	1	1	3	3	1	1	2	1	3	3	3	3	1	1	1	1	3	3	1	2	2	1	1	1	3	1	4	1	1	1	2	2	2	2	1	2	2	2	2
175	2023/4/22 15:21:14	2	1	2	2	2	2	2	3	2	2	2	1	3	3	1	3	1	3	3	1	3	1	1	1	1	3	3	3	2	2	2	2	2	4	2	1	1	1	1	2	2	2	2	1	2	2	1	2
176	2023/4/22 15:27:07	1	2	2	2	2	3	1	3	2	1	1	3	3	1	1	1	1	2	3	1	3	1	1	1	1	1	1	1	2	2	1	1	2	2	1	4	1	1	1	1	2	1	1	1	2	2	1	1
177	2023/4/22 15:36:03	2	1	2	2	2	2	1	3	3	2	2	1	4	3	1	3	3	3	3	1	3	1	1	1	1	3	3	3	2	2	2	1	1	3	2	1	1	1	1	2	2	2	2	2	2	2	1	2
178	2023/4/22 15:42:44	2	1	2	2	2	2	1	3	2	2	1	1	3	3	1	2	1	3	3	3	3	1	1	1	1	3	3	1	2	2	1	1	1	3	2	1	1	1	1	2	2	2	2	1	2	2	1	2
179	2023/4/22 15:50:30	1	1	2	2	2	2	2	3	2	2	1	1	2	1	1	2	3	3	3	3	3	1	1	1	1	2	3	1	2	2	1	1	1	3	2	1	1	1	1	2	2	2	2	1	2	2	1	2
[truncated: 222 more rows]
[truncated: 12 more columns]
